# Supplementary material for: High-risk pathogenic germline variants in blood relatives of BRCA1/2 negative probands
Source: Breast Cancer. 2024 Jul 13;31(6):1028–36. doi: 10.1007/s12282-024-01615-0 (PMC11489291; doi:10.1007/s12282-024-01615-0)
Supplement: Supplementary file 2 — Supplementary file2 (XLSX 32 KB) [file 12282_2024_1615_MOESM2_ESM.xlsx]

## Sheet: Table S2
Table S2. Target Design for Genetic Analysis					*: See also Methods
Proband ID	Subject ID	Proband, Blood Relative or Spouse	Target Design* (Target Panel or All Exon)
E0114	E0114	Proband	All Exon V5 + lncRNA
E0114	E0154	Blood Relative	Target Panel 1
E0114	E0155	Blood Relative	Target Panel 1
E0114	E0156	Blood Relative	Target Panel 1
E0114	E0157	Blood Relative	Target Panel 1
E0114	E0169	Blood Relative	Target Panel 1
E0119	E0119	Proband	All Exon V5 + lncRNA
E0119	E0173	Blood Relative	All Exon V5
E0119	E0174	Blood Relative	All Exon V5
E0119	E0175	Blood Relative	All Exon V5
E0123	E0123	Proband	All Exon V5 + lncRNA
E0123	E0172	Blood Relative	Target Panel 1
E0123	E0177	Blood Relative	Target Panel 1
E0144	E0144	Proband	All Exon V5 + lncRNA
E0144	E0179	Blood Relative	All Exon V5
E0144	E0180	Blood Relative	All Exon V5
E0146	E0146	Proband	All Exon V5 + lncRNA
E0146	E0181	Blood Relative	Target Panel 2
E0146	E0182	Blood Relative	Target Panel 2
E0147	E0147	Proband	All Exon V5 + lncRNA
E0147	E0176	Blood Relative	All Exon V5
E0147	E0178	Blood Relative	All Exon V5
E0162	E0162	Proband	All Exon V5 + lncRNA
E0162	E0191	Blood Relative	Target Panel 2
E0162	E0192	Blood Relative	Target Panel 2
E0167	E0167	Proband	All Exon V5 + lncRNA
E0167	E0193	Blood Relative	Target Panel 2
E0167	E0194	Blood Relative	Target Panel 2
E0167	E0195	Blood Relative	Target Panel 2
E0167	E0196	Blood Relative	Target Panel 2
E0168	E0168	Proband	All Exon V5 + lncRNA
E0168	E0183	Blood Relative	Target Panel 2
E0168	E0184	Blood Relative	Target Panel 2
E0168	E0185	Blood Relative	Target Panel 2
E0168	E0186	Blood Relative	Target Panel 2
E0168	E0187	Blood Relative	Target Panel 2
E0168	E0188	Blood Relative	Target Panel 2
E0168	E0189	Blood Relative	Target Panel 2
E0168	E0190	Blood Relative	Target Panel 2
E0171	E0171	Proband	All Exon V5 + lncRNA
E0171	E0198	Blood Relative	All Exon V5
E0171	E0201	Blood Relative	All Exon V5
E0171	E0218	Blood Relative	All Exon V5
E0200	E0200	Proband	All Exon V5 + lncRNA
E0200	E0215	Blood Relative	Target Panel 3
E0200	E0216	Blood Relative	Target Panel 3
E0203	E0203	Proband	All Exon V5 + lncRNA
E0203	E0217	Blood Relative	Target Panel 3
E0211	E0211	Proband	All Exon V5 + lncRNA
E0211	E0315	Blood Relative	All Exon V5
E0219	E0219	Proband	All Exon V5 + lncRNA
E0219	E0256	Blood Relative	All Exon V5
E0219	E0258	Blood Relative	All Exon V5
E0219	E0266	Blood Relative	All Exon V5
E0219	E0267	Blood Relative	All Exon V5
E0221	E0221	Proband	All Exon V5 + lncRNA
E0221	E0270	Blood Relative	All Exon V5
E0224	E0224	Proband	All Exon V5 + lncRNA
E0224	E0250	Blood Relative	Target Panel 3
E0224	E0251	Blood Relative	Target Panel 3
E0225	E0225	Proband	All Exon V5 + lncRNA
E0225	E0247	Blood Relative	Target Panel 3
E0226	E0226	Proband	All Exon V5 + lncRNA
E0226	E0261	Blood Relative	Target Panel 3
E0226	E0262	Blood Relative	Target Panel 3
E0226	E0263	Blood Relative	Target Panel 3
E0226	E0264	Blood Relative	All Exon V5
E0226	E0265	Blood Relative	All Exon V5
E0228	E0228	Proband	All Exon V5 + lncRNA
E0228	E0240	Blood Relative	Target Panel 3
E0228	E0257	Blood Relative	Target Panel 3
E0229	E0229	Proband	All Exon V5 + lncRNA
E0229	E0242	Blood Relative	Target Panel 3
E0229	E0248	Blood Relative	Target Panel 3
E0230	E0230	Proband	All Exon V5 + lncRNA
E0230	E0269	Blood Relative	All Exon V5
E0231	E0231	Proband	All Exon V5 + lncRNA
E0231	E0253	Blood Relative	Target Panel 3
E0233	E0233	Proband	All Exon V5 + lncRNA
E0233	E0369	Blood Relative	All Exon V5
E0234	E0234	Proband	All Exon V5 + lncRNA
E0234	E0252	Blood Relative	All Exon V5
E0234	E0254	Blood Relative	All Exon V5
E0234	E0255	Blood Relative	All Exon V5
E0234	E0259	Blood Relative	All Exon V5
E0234	E0260	Blood Relative	All Exon V5
E0234	E0268	Blood Relative	All Exon V5
E0234	E0271	Blood Relative	All Exon V5
E0234	E0272	Blood Relative	All Exon V5
E0234	E0273	Blood Relative	All Exon V5
E0235	E0235	Proband	All Exon V5 + lncRNA
E0235	E0238	Blood Relative	Target Panel 3
E0235	E0243	Blood Relative	Target Panel 3
E0235	E0244	Blood Relative	All Exon V5
E0237	E0237	Proband	All Exon V5 + lncRNA
E0237	E0241	Blood Relative	Target Panel 2
E0237	E0245	Blood Relative	Target Panel 2
E0237	E0246	Blood Relative	Target Panel 2
E0237	E0249	Blood Relative	Target Panel 2
E0275	E0275	Proband	All Exon V5 + lncRNA
E0275	E0305	Blood Relative	All Exon V5
E0275	E0306	Blood Relative	All Exon V5
E0280	E0280	Proband	All Exon V5 + lncRNA
E0280	E0294	Blood Relative	All Exon V5
E0280	E0295	Blood Relative	All Exon V5
E0280	E0296	Blood Relative	All Exon V5
E0280	E0297	Blood Relative	All Exon V5
E0280	E0300	Blood Relative	All Exon V5
E0281	E0281	Proband	All Exon V5 + lncRNA
E0281	E0298	Blood Relative	All Exon V5
E0281	E0299	Blood Relative	All Exon V5
E0281	E0301	Blood Relative	All Exon V5
E0281	E0302	Blood Relative	All Exon V5
E0282	E0282	Proband	All Exon V5 + lncRNA
E0282	E0313	Blood Relative	All Exon V5
E0283	E0283	Proband	All Exon V5 + lncRNA
E0283	E0304	Blood Relative	All Exon V5
E0284	E0284	Proband	All Exon V5 + lncRNA
E0284	E0316	Blood Relative	All Exon V5
E0284	E0317	Blood Relative	All Exon V5
E0284	E0318	Blood Relative	All Exon V5
E0284	E0319	Blood Relative	All Exon V5
E0284	E0322	Blood Relative	All Exon V5
E0284	E0323	Blood Relative	All Exon V5
E0285	E0285	Proband	All Exon V5 + lncRNA
E0285	E0310	Blood Relative	All Exon V5
E0285	E0311	Blood Relative	All Exon V5
E0285	E0312	Blood Relative	All Exon V5
E0288	E0288	Proband	All Exon V5 + lncRNA
E0288	E0303	Blood Relative	All Exon V5
E0288	E0309	Blood Relative	All Exon V5
E0288	E0314	Blood Relative	All Exon V5
E0292	E0292	Proband	All Exon V5 + lncRNA
E0292	E0324	Blood Relative	All Exon V5
E0293	E0293	Proband	All Exon V5 + lncRNA
E0293	E0307	Blood Relative	All Exon V5
E0293	E0308	Blood Relative	All Exon V5
E0321	E0321	Proband	All Exon V5
E0321	E0339	Blood Relative	All Exon V5
E0321	E0340	Blood Relative	All Exon V5
E0321	E0341	Blood Relative	All Exon V5
E0321	E0342	Blood Relative	All Exon V5
E0325	E0325	Proband	All Exon V5
E0325	E0335	Blood Relative	All Exon V5
E0325	E0336	Blood Relative	All Exon V5
E0327	E0327	Proband	All Exon V5
E0327	E0343	Blood Relative	All Exon V5
E0327	E0344	Blood Relative	All Exon V5
E0328	E0328	Proband	All Exon V5
E0328	E0347	Blood Relative	All Exon V5
E0328	E0348	Blood Relative	All Exon V5
E0328	E0349	Blood Relative	All Exon V5
E0328	E0350	Blood Relative	All Exon V5
E0329	E0329	Proband	All Exon V5
E0329	E0346	Blood Relative	All Exon V5
E0329	E0351	Blood Relative	All Exon V5
E0330	E0330	Proband	All Exon V5
E0330	E0345	Blood Relative	All Exon V5
E0330	E0352	Blood Relative	All Exon V5
E0334	E0334	Proband	All Exon V5
E0334	E0353	Blood Relative	All Exon V5
E0334	E0354	Blood Relative	All Exon V5
E0334	E0355	Blood Relative	All Exon V5
E0338	E0338	Proband	All Exon V5
E0338	E0356	Blood Relative	All Exon V5
E0357	E0357	Proband	All Exon V5
E0357	E0370	Blood Relative	All Exon V5
E0357	E0371	Blood Relative	All Exon V5
E0357	E0372	Blood Relative	All Exon V5
E0362	E0362	Proband	All Exon V5
E0362	E0368	Blood Relative	All Exon V5
E0366	E0366	Proband	All Exon V5
E0366	E0373	Blood Relative	All Exon V5
E0366	E0374	Blood Relative	All Exon V5
E0366	E0375	Blood Relative	All Exon V5
E0367	E0367	Proband	All Exon V5
E0367	E0376	Blood Relative	All Exon V5
E0367	E0377	Blood Relative	All Exon V5
E0367	E0378	Blood Relative	All Exon V5
E0379	E0379	Proband	All Exon V5
E0379	E0388	Blood Relative	All Exon V5
E0379	E0390	Blood Relative	All Exon V5
E0379	E0395	Blood Relative	All Exon V5
E0379	E0396	Blood Relative	All Exon V5
E0380	E0380	Proband	All Exon V5
E0380	E0389	Blood Relative	All Exon V5
E0380	E0391	Blood Relative	All Exon V5
E0380	E0392	Blood Relative	All Exon V5
E0384	E0384	Proband	All Exon V5
E0384	E0393	Blood Relative	All Exon V5
E0384	E0394	Blood Relative	All Exon V5
E0384	E0397	Blood Relative	All Exon V5
E0386	E0386	Proband	All Exon V5
E0386	E0398	Blood Relative	All Exon V5
E0386	E0399	Blood Relative	All Exon V5
E0386	E0400	Blood Relative	All Exon V5
E0386	E0401	Blood Relative	All Exon V5
E0386	E0402	Blood Relative	All Exon V5
E0386	E0403	Blood Relative	All Exon V5
E0386	E0404	Blood Relative	All Exon V5
E0386	E0405	Blood Relative	All Exon V5
E0386	E0406	Blood Relative	All Exon V5
E0386	E0407	Blood Relative	All Exon V5
E0386	E0408	Blood Relative	All Exon V5
E0386	E0409	Blood Relative	All Exon V5
E0386	E0410	Blood Relative	All Exon V5
E0386	E0411	Blood Relative	All Exon V5
F0116	F0116	Proband	All Exon V5 + lncRNA
F0116	F0812	Blood Relative	Target Panel 3
F0121	F0121	Proband	All Exon V5 + lncRNA
F0121	F0813	Blood Relative	Target Panel 3
F0122	F0122	Proband	All Exon V5 + lncRNA
F0122	F0814	Blood Relative	All Exon V5 + lncRNA
F0122	F0815	Blood Relative	All Exon V5 + lncRNA
F0122	F0816	Blood Relative	All Exon V5 + lncRNA
F0126	F0126	Proband	All Exon V5 + lncRNA
F0126	F0817	Blood Relative	All Exon V5
F0144	F0144	Proband	All Exon V5 + lncRNA
F0144	F0818	Blood Relative	All Exon V5
F0145	F0145	Proband	All Exon V5 + lncRNA
F0145	F0819	Blood Relative	All Exon V5
F0152	F0152	Proband	All Exon V5 + lncRNA
F0152	F0820	Blood Relative	All Exon V5
F0152	F0821	Blood Relative	All Exon V5
F0170	F0170	Proband	All Exon V5
F0170	F0822	Blood Relative	All Exon V5
F0173	F0173	Proband	All Exon V5
F0173	F0823	Blood Relative	All Exon V5
F0176	F0176	Proband	All Exon V5
F0176	F0824	Blood Relative	All Exon V5
F0176	F0825	Blood Relative	All Exon V5
F0189	F0189	Proband	All Exon V5
F0189	F0826	Blood Relative	All Exon V5
B0143	B0143	Proband	All Exon V5 + lncRNA
B0143	B0840	Blood Relative	Target Panel 2
B0143	B0950	Blood Relative	All Exon V5
B0143	B0951	Blood Relative	All Exon V5
B0150	B0150	Proband	All Exon V5 + lncRNA
B0150	B0836	Blood Relative	All Exon V5 + lncRNA
B0150	B0837	Blood Relative	All Exon V5 + lncRNA
B0150	B0838	Blood Relative	All Exon V5 + lncRNA
B0150	B0839	Blood Relative	All Exon V5 + lncRNA
B0150	B0961	Blood Relative	All Exon V5
B0150	B0965	Blood Relative	All Exon V5
B0150	B0966	Blood Relative	All Exon V5
B0150	B0976	Blood Relative	All Exon V5
B0160	B0160	Proband	All Exon V5 + lncRNA
B0160	B0819	Blood Relative	Target Panel 2
B0160	B0820	Blood Relative	Target Panel 2
B0165	B0165	Proband	All Exon V5 + lncRNA
B0165	B0180	Blood Relative	All Exon V5 + lncRNA
B0168	B0168	Proband	All Exon V5 + lncRNA
B0168	B0845	Blood Relative	Target Panel 2
B0169	B0169	Proband	All Exon V5 + lncRNA
B0169	B0816	Blood Relative	Target Panel 2
B0169	B0817	Blood Relative	Target Panel 2
B0169	B0928	Blood Relative	All Exon V5
B0169	B0930	Blood Relative	All Exon V5
B0170	B0170	Proband	All Exon V5 + lncRNA
B0170	B0846	Blood Relative	Target Panel 2
B0174	B0174	Proband	All Exon V5 + lncRNA
B0174	B0824	Blood Relative	Target Panel 2
B0175	B0175	Proband	All Exon V5 + lncRNA
B0175	B0831	Blood Relative	All Exon V5 + lncRNA
B0175	B0832	Blood Relative	All Exon V5 + lncRNA
B0175	B0833	Blood Relative	All Exon V5 + lncRNA
B0183	B0183	Proband	All Exon V5 + lncRNA
B0183	B0829	Blood Relative	Target Panel 2
B0183	B0830	Blood Relative	Target Panel 2
B0187	B0187	Proband	All Exon V5 + lncRNA
B0187	B0828	Blood Relative	Target Panel 2
B0187	B0842	Blood Relative	All Exon V5 + lncRNA
B0189	B0189	Proband	All Exon V5 + lncRNA
B0189	B0821	Blood Relative	Target Panel 2
B0195	B0195	Proband	All Exon V5 + lncRNA
B0195	B0812	Blood Relative	All Exon V5 + lncRNA
B0199	B0199	Proband	All Exon V5 + lncRNA
B0199	B0825	Blood Relative	All Exon V5 + lncRNA
B0199	B0826	Blood Relative	All Exon V5 + lncRNA
B0199	B0827	Blood Relative	All Exon V5 + lncRNA
B0199	B0897	Blood Relative	All Exon V5
B0199	B0898	Blood Relative	All Exon V5
B0199	B0899	Blood Relative	All Exon V5
B0199	B0900	Blood Relative	All Exon V5
B0199	B0901	Blood Relative	All Exon V5
B0199	B0902	Blood Relative	All Exon V5
B0201	B0201	Proband	All Exon V5 + lncRNA
B0201	B0813	Blood Relative	Target Panel 1
B0201	B0814	Blood Relative	Target Panel 1
B0201	B0815	Blood Relative	Target Panel 1
B0203	B0203	Proband	All Exon V5 + lncRNA
B0203	B0844	Blood Relative	Target Panel 2
B0203	B0999	Blood Relative	All Exon V5
B0206	B0206	Proband	All Exon V5 + lncRNA
B0206	B0843	Blood Relative	Target Panel 2
B0209	B0209	Proband	All Exon V5 + lncRNA
B0209	B0947	Blood Relative	All Exon V5
B0209	B0948	Blood Relative	Target Panel 3
B0209	B0949	Blood Relative	Target Panel 3
B0211	B0211	Proband	All Exon V5 + lncRNA
B0211	B0941	Blood Relative	Target Panel 3
B0215	B0215	Proband	All Exon V5 + lncRNA
B0215	B0963	Blood Relative	All Exon V5
B0224	B0224	Proband	All Exon V5 + lncRNA
B0224	B0849	Blood Relative	All Exon V5
B0224	B0850	Blood Relative	Target Panel 3
B0224	B0875	Blood Relative	Target Panel 3
B0228	B0228	Proband	All Exon V5 + lncRNA
B0228	B0862	Blood Relative	All Exon V5 + lncRNA
B0228	B0863	Blood Relative	All Exon V5 + lncRNA
B0228	B0873	Blood Relative	All Exon V5 + lncRNA
B0228	B0874	Blood Relative	All Exon V5 + lncRNA
B0232	B0232	Proband	All Exon V5 + lncRNA
B0232	B0865	Blood Relative	Target Panel 3
B0232	B0866	Blood Relative	Target Panel 3
B0236	B0236	Proband	All Exon V5 + lncRNA
B0236	B0855	Blood Relative	Target Panel 3
B0236	B0856	Blood Relative	Target Panel 3
B0237	B0237	Proband	All Exon V5 + lncRNA
B0237	B0853	Blood Relative	All Exon V5 + lncRNA
B0237	B0854	Blood Relative	Target Panel 3
B0241	B0241	Proband	All Exon V5 + lncRNA
B0241	B0732	Blood Relative	All Exon V5
B0241	B0860	Blood Relative	Target Panel 3
B0241	B0861	Blood Relative	Target Panel 3
B0241	B1010	Blood Relative	All Exon V5
B0241	B1011	Blood Relative	All Exon V5
B0241	B1015	Blood Relative	All Exon V5
B0242	B0242	Proband	All Exon V5 + lncRNA
B0242	B0852	Blood Relative	Target Panel 2
B0246	B0246	Proband	All Exon V5 + lncRNA
B0246	B0974	Blood Relative	Target Panel 3
B0248	B0248	Proband	All Exon V5 + lncRNA
B0248	B0889	Blood Relative	All Exon V5
B0252	B0252	Proband	All Exon V5 + lncRNA
B0252	B0864	Blood Relative	All Exon V5 + lncRNA
B0252	B0867	Blood Relative	All Exon V5 + lncRNA
B0252	B0879	Blood Relative	All Exon V5 + lncRNA
B0252	B0993	Blood Relative	All Exon V5
B0252	B0994	Blood Relative	All Exon V5
B0252	B0996	Blood Relative	All Exon V5
B0257	B0257	Proband	All Exon V5 + lncRNA
B0257	B0912	Blood Relative	Target Panel 3
B0261	B0261	Proband	All Exon V5 + lncRNA
B0261	B0851	Blood Relative	Target Panel 3
B0267	B0267	Proband	All Exon V5 + lncRNA
B0267	B0859	Blood Relative	Target Panel 3
B0268	B0268	Proband	All Exon V5 + lncRNA
B0268	B0858	Blood Relative	Target Panel 3
B0270	B0270	Proband	All Exon V5 + lncRNA
B0270	B0868	Blood Relative	All Exon V5 + lncRNA
B0270	B0869	Blood Relative	All Exon V5 + lncRNA
B0270	B0870	Blood Relative	All Exon V5 + lncRNA
B0270	B0871	Blood Relative	All Exon V5 + lncRNA
B0270	B0872	Blood Relative	All Exon V5 + lncRNA
B0273	B0273	Proband	All Exon V5 + lncRNA
B0273	B0876	Blood Relative	Target Panel 2
B0273	B0877	Blood Relative	Target Panel 2
B0273	B0878	Blood Relative	Target Panel 2
B0275	B0275	Proband	All Exon V5 + lncRNA
B0275	B0904	Blood Relative	All Exon V5
B0275	B0910	Blood Relative	All Exon V5
B0275	B0911	Blood Relative	All Exon V5
B0275	B0923	Blood Relative	All Exon V5 + lncRNA
B0278	B0278	Proband	All Exon V5 + lncRNA
B0278	B0968	Blood Relative	Target Panel 3
B0283	B0283	Proband	All Exon V5 + lncRNA
B0283	B0905	Blood Relative	Target Panel 3
B0283	B0906	Blood Relative	Target Panel 3
B0285	B0285	Proband	All Exon V5 + lncRNA
B0285	B0913	Blood Relative	All Exon V5 + lncRNA
B0285	B0914	Blood Relative	All Exon V5 + lncRNA
B0285	B0915	Blood Relative	All Exon V5 + lncRNA
B0285	B0916	Blood Relative	All Exon V5 + lncRNA
B0286	B0286	Proband	All Exon V5 + lncRNA
B0286	B0931	Blood Relative	All Exon V5 + lncRNA
B0286	B0932	Blood Relative	All Exon V5 + lncRNA
B0286	B0933	Blood Relative	All Exon V5 + lncRNA
B0286	B0934	Blood Relative	All Exon V5 + lncRNA
B0286	B0937	Blood Relative	All Exon V5 + lncRNA
B0287	B0287	Proband	All Exon V5 + lncRNA
B0287	B0880	Blood Relative	All Exon V5 + lncRNA
B0287	B0881	Blood Relative	All Exon V5 + lncRNA
B0287	B0882	Blood Relative	All Exon V5 + lncRNA
B0287	B0883	Blood Relative	All Exon V5 + lncRNA
B0287	B0884	Blood Relative	All Exon V5 + lncRNA
B0288	B0288	Proband	All Exon V5 + lncRNA
B0288	B0885	Blood Relative	All Exon V5 + lncRNA
B0288	B0886	Blood Relative	All Exon V5 + lncRNA
B0288	B0887	Blood Relative	All Exon V5 + lncRNA
B0288	B0888	Blood Relative	All Exon V5 + lncRNA
B0288	B0903	Blood Relative	All Exon V5 + lncRNA
B0289	B0289	Proband	All Exon V5 + lncRNA
B0289	B0922	Blood Relative	Target Panel 3
B0295	B0295	Proband	All Exon V5 + lncRNA
B0295	B0917	Blood Relative	All Exon V5 + lncRNA
B0295	B0918	Blood Relative	All Exon V5 + lncRNA
B0295	B0919	Blood Relative	All Exon V5 + lncRNA
B0295	B0924	Blood Relative	All Exon V5 + lncRNA
B0295	B0927	Blood Relative	All Exon V5 + lncRNA
B0297	B0297	Proband	All Exon V5 + lncRNA
B0297	B0938	Blood Relative	All Exon V5 + lncRNA
B0297	B0939	Blood Relative	All Exon V5 + lncRNA
B0297	B0940	Blood Relative	All Exon V5 + lncRNA
B0298	B0298	Proband	All Exon V5 + lncRNA
B0298	B0907	Blood Relative	Target Panel 3
B0298	B0908	Blood Relative	Target Panel 3
B0298	B0909	Blood Relative	Target Panel 3
B0300	B0300	Proband	All Exon V5 + lncRNA
B0300	B0890	Blood Relative	Target Panel 3
B0300	B0891	Blood Relative	Target Panel 3
B0300	B0892	Blood Relative	Target Panel 3
B0300	B0893	Blood Relative	All Exon V5
B0300	B0894	Blood Relative	All Exon V5
B0302	B0302	Proband	All Exon V5 + lncRNA
B0302	B0895	Blood Relative	All Exon V5
B0302	B0896	Blood Relative	All Exon V5
B0310	B0310	Proband	All Exon V5 + lncRNA
B0310	B0921	Blood Relative	All Exon V5
B0310	B0925	Blood Relative	All Exon V5
B0310	B0926	Blood Relative	All Exon V5
B0311	B0311	Proband	All Exon V5 + lncRNA
B0311	B0920	Blood Relative	All Exon V5
B0311	B0929	Blood Relative	All Exon V5
B0316	B0316	Proband	All Exon V5 + lncRNA
B0316	B0935	Blood Relative	All Exon V5
B0316	B0936	Blood Relative	All Exon V5
B0319	B0319	Proband	All Exon V5 + lncRNA
B0319	B0952	Blood Relative	All Exon V5
B0319	B0953	Blood Relative	All Exon V5
B0319	B0954	Blood Relative	All Exon V5
B0319	B0955	Blood Relative	All Exon V5
B0319	B0956	Blood Relative	All Exon V5
B0319	B0957	Blood Relative	All Exon V5
B0319	B0958	Blood Relative	All Exon V5
B0319	B0967	Blood Relative	All Exon V5
B0322	B0322	Proband	All Exon V5 + lncRNA
B0322	B0942	Blood Relative	All Exon V5
B0322	B0943	Blood Relative	All Exon V5
B0322	B0944	Blood Relative	All Exon V5
B0326	B0326	Proband	All Exon V5 + lncRNA
B0326	B0945	Blood Relative	All Exon V5
B0327	B0327	Proband	All Exon V5 + lncRNA
B0327	B0977	Blood Relative	All Exon V5
B0327	B0978	Blood Relative	All Exon V5
B0327	B0979	Blood Relative	All Exon V5
B0327	B0988	Blood Relative	All Exon V5
B0328	B0328	Proband	All Exon V5 + lncRNA
B0328	B0946	Blood Relative	All Exon V5
B0330	B0330	Proband	All Exon V5 + lncRNA
B0330	B0964	Blood Relative	All Exon V5
B0332	B0332	Proband	All Exon V5 + lncRNA
B0332	B0973	Blood Relative	All Exon V5
B0332	B0975	Blood Relative	All Exon V5
B0334	B0334	Proband	All Exon V5 + lncRNA
B0334	B0969	Blood Relative	All Exon V5
B0334	B0970	Blood Relative	All Exon V5
B0334	B0971	Blood Relative	All Exon V5
B0338	B0338	Proband	All Exon V5 + lncRNA
B0338	B0980	Blood Relative	All Exon V5
B0338	B0981	Blood Relative	All Exon V5
B0338	B0982	Blood Relative	All Exon V5
B0338	B0983	Blood Relative	All Exon V5
B0338	B0984	Blood Relative	All Exon V5
B0338	B0985	Blood Relative	All Exon V5
B0338	B0986	Blood Relative	All Exon V5
B0338	B0987	Blood Relative	All Exon V5
B0338	B0989	Blood Relative	All Exon V5
B0350	B0350	Proband	All Exon V5 + lncRNA
B0350	B0959	Blood Relative	All Exon V5
B0350	B0960	Blood Relative	All Exon V5
B0350	B0962	Blood Relative	All Exon V5
B0353	B0353	Proband	All Exon V5 + lncRNA
B0353	B0972	Blood Relative	All Exon V5
B0361	B0361	Proband	All Exon V5
B0361	B1021	Blood Relative	All Exon V5
B0361	B1033	Blood Relative	All Exon V5
B0361	B1042	Blood Relative	All Exon V5
B0362	B0362	Proband	All Exon V5
B0362	B0713	Blood Relative	All Exon V5
B0363	B0363	Proband	All Exon V5
B0363	B0990	Blood Relative	All Exon V5
B0364	B0364	Proband	All Exon V5
B0364	B1009	Blood Relative	All Exon V5
B0366	B0366	Proband	All Exon V5
B0366	B1023	Blood Relative	All Exon V5
B0366	B1026	Blood Relative	All Exon V5
B0366	B1027	Blood Relative	All Exon V5
B0367	B0367	Proband	All Exon V5
B0367	B0992	Blood Relative	All Exon V5
B0368	B0368	Proband	All Exon V5
B0368	B0991	Blood Relative	All Exon V5
B0369	B0369	Proband	All Exon V5
B0369	B0998	Blood Relative	All Exon V5
B0369	B1000	Blood Relative	All Exon V5
B0369	B1002	Blood Relative	All Exon V5
B0370	B0370	Proband	All Exon V5
B0370	B0995	Blood Relative	All Exon V5
B0372	B0372	Proband	All Exon V5
B0372	B0997	Blood Relative	All Exon V5
B0373	B0373	Proband	All Exon V5
B0373	B1012	Blood Relative	All Exon V5
B0374	B0374	Proband	All Exon V5
B0374	B1006	Blood Relative	All Exon V5
B0374	B1018	Blood Relative	All Exon V5
B0375	B0375	Proband	All Exon V5
B0375	B1003	Blood Relative	All Exon V5
B0375	B1004	Blood Relative	All Exon V5
B0377	B0377	Proband	All Exon V5
B0377	B1005	Blood Relative	All Exon V5
B0378	B0378	Proband	All Exon V5
B0378	B1007	Blood Relative	All Exon V5
B0378	B1008	Blood Relative	All Exon V5
B0381	B0381	Proband	All Exon V5
B0381	B1031	Blood Relative	All Exon V5
B0382	B0382	Proband	All Exon V5
B0382	B1013	Blood Relative	All Exon V5
B0383	B0383	Proband	All Exon V5
B0383	B1016	Blood Relative	All Exon V5
B0383	B1017	Blood Relative	All Exon V5
B0384	B0384	Proband	All Exon V5
B0384	B1014	Blood Relative	All Exon V5
B0385	B0385	Proband	All Exon V5
B0385	B1019	Blood Relative	All Exon V5
B0385	B1020	Blood Relative	All Exon V5
B0388	B0388	Proband	All Exon V5
B0388	B1022	Blood Relative	All Exon V5
B0388	B1024	Blood Relative	All Exon V5
B0388	B1025	Blood Relative	All Exon V5
B0388	B1028	Blood Relative	All Exon V5
B0388	B1029	Blood Relative	All Exon V5
B0388	B1035	Blood Relative	All Exon V5
B0388	B1036	Blood Relative	All Exon V5
B0388	B1055	Blood Relative	All Exon V5
B0390	B0390	Proband	All Exon V5
B0390	B0617	Blood Relative	All Exon V5
B0390	B0723	Blood Relative	All Exon V5
B0390	B1051	Blood Relative	All Exon V5
B0390	B1052	Blood Relative	All Exon V5
B0390	B1053	Blood Relative	All Exon V5
B0391	B0391	Proband	All Exon V5
B0391	B1041	Blood Relative	All Exon V5
B0393	B0393	Proband	All Exon V5
B0393	B0727	Blood Relative	All Exon V5
B0394	B0394	Proband	All Exon V5
B0394	B0712	Blood Relative	All Exon V5
B0394	B0718	Blood Relative	All Exon V5
B0394	B0719	Blood Relative	All Exon V5
B0394	B0720	Blood Relative	All Exon V5
B0394	B0721	Blood Relative	All Exon V5
B0394	B0722	Blood Relative	All Exon V5
B0394	B0724	Blood Relative	All Exon V5
B0396	B0396	Proband	All Exon V5
B0396	B0729	Blood Relative	All Exon V5
B0396	B0730	Blood Relative	All Exon V5
B0396	B0745	Blood Relative	All Exon V5
B0397	B0397	Proband	All Exon V5
B0397	B0736	Blood Relative	All Exon V5
B0397	B1030	Blood Relative	All Exon V5
B0397	B1032	Blood Relative	All Exon V5
B0398	B0398	Proband	All Exon V5
B0398	B0714	Blood Relative	All Exon V5
B0398	B0717	Blood Relative	All Exon V5
B0398	B1034	Blood Relative	All Exon V5
B0398	B1037	Blood Relative	All Exon V5
B0398	B1038	Blood Relative	All Exon V5
B0398	B1039	Blood Relative	All Exon V5
B0398	B1040	Blood Relative	All Exon V5
B0398	B1047	Blood Relative	All Exon V5
B0398	B1049	Blood Relative	All Exon V5
B0399	B0399	Proband	All Exon V5
B0399	B0726	Blood Relative	All Exon V5
B0399	B1054	Blood Relative	All Exon V5
B0401	B0401	Proband	All Exon V5
B0401	B1043	Blood Relative	All Exon V5
B0401	B1046	Blood Relative	All Exon V5
B0405	B0405	Proband	All Exon V5
B0405	B0764	Blood Relative	All Exon V5
B0405	B0770	Blood Relative	All Exon V5
B0405	B0771	Blood Relative	All Exon V5
B0408	B0408	Proband	All Exon V5
B0408	B1044	Blood Relative	All Exon V5
B0408	B1045	Blood Relative	All Exon V5
B0409	B0409	Proband	All Exon V5
B0409	B0716	Blood Relative	All Exon V5
B0409	B1048	Blood Relative	All Exon V5
B0409	B1050	Blood Relative	All Exon V5
B0411	B0411	Proband	All Exon V5
B0411	B0715	Blood Relative	All Exon V5
B0412	B0412	Proband	All Exon V5
B0412	B0725	Blood Relative	All Exon V5
B0412	B0728	Blood Relative	All Exon V5
B0420	B0420	Proband	All Exon V5
B0420	B0731	Blood Relative	All Exon V5
B0423	B0423	Proband	All Exon V5
B0423	B0735	Blood Relative	All Exon V5
B0423	B0737	Blood Relative	All Exon V5
B0424	B0424	Proband	All Exon V5
B0424	B0733	Blood Relative	All Exon V5
B0424	B0734	Blood Relative	All Exon V5
B0427	B0427	Proband	All Exon V5
B0427	B0750	Blood Relative	All Exon V5
B0430	B0430	Proband	All Exon V5
B0430	B0749	Blood Relative	All Exon V5
B0431	B0431	Proband	All Exon V5
B0431	B0762	Blood Relative	All Exon V5
B0434	B0434	Proband	All Exon V5
B0434	B0739	Blood Relative	All Exon V5
B0434	B0740	Blood Relative	All Exon V5
B0435	B0435	Proband	All Exon V5
B0435	B0765	Blood Relative	All Exon V5
B0436	B0436	Proband	All Exon V5
B0436	B0801	Blood Relative	All Exon V5
B0436	B0805	Blood Relative	All Exon V5
B0437	B0437	Proband	All Exon V5
B0437	B0738	Blood Relative	All Exon V5
B0437	B0741	Blood Relative	All Exon V5
B0437	B0742	Blood Relative	All Exon V5
B0437	B0743	Blood Relative	All Exon V5
B0437	B0744	Blood Relative	All Exon V5
B0438	B0438	Proband	All Exon V5
B0438	B0751	Blood Relative	All Exon V5
B0438	B0753	Blood Relative	All Exon V5
B0438	B0754	Blood Relative	All Exon V5
B0438	B0766	Blood Relative	All Exon V5
B0438	B0767	Blood Relative	All Exon V5
B0442	B0442	Proband	All Exon V5
B0442	B0746	Blood Relative	All Exon V5
B0443	B0443	Proband	All Exon V5
B0443	B0752	Blood Relative	All Exon V5
B0443	B0755	Blood Relative	All Exon V5
B0443	B0756	Blood Relative	All Exon V5
B0443	B0757	Blood Relative	All Exon V5
B0443	B0760	Blood Relative	All Exon V5
B0445	B0445	Proband	All Exon V5
B0445	B0747	Blood Relative	All Exon V5
B0445	B0748	Blood Relative	All Exon V5
B0447	B0447	Proband	All Exon V5
B0447	B0806	Blood Relative	All Exon V5
B0447	B0809	Blood Relative	All Exon V5
B0448	B0448	Proband	All Exon V5
B0448	B0758	Blood Relative	All Exon V5
B0448	B0759	Blood Relative	All Exon V5
B0448	B0761	Blood Relative	All Exon V5
B0450	B0450	Proband	All Exon V5
B0450	B0778	Blood Relative	All Exon V5
B0450	B0788	Blood Relative	All Exon V5
B0452	B0452	Proband	All Exon V5
B0452	B0775	Blood Relative	All Exon V5
B0452	B0779	Blood Relative	All Exon V5
B0452	B0780	Blood Relative	All Exon V5
B0452	B0783	Blood Relative	All Exon V5
B0452	B0784	Blood Relative	All Exon V5
B0452	B0785	Blood Relative	All Exon V5
B0452	B0786	Blood Relative	All Exon V5
B0452	B0792	Blood Relative	All Exon V5
B0452	B0793	Blood Relative	All Exon V5
B0452	B0794	Blood Relative	All Exon V5
B0452	B0799	Blood Relative	All Exon V5
B0452	B0800	Blood Relative	All Exon V5
B0453	B0453	Proband	All Exon V5
B0453	B0772	Blood Relative	All Exon V5
B0453	B0787	Blood Relative	All Exon V5
B0454	B0454	Proband	All Exon V5
B0454	B0797	Blood Relative	All Exon V5
B0455	B0455	Proband	All Exon V5
B0455	B0763	Blood Relative	All Exon V5
B0458	B0458	Proband	All Exon V5
B0458	B0768	Blood Relative	All Exon V5
B0458	B0769	Blood Relative	All Exon V5
B0458	B0798	Blood Relative	All Exon V5
B0461	B0461	Proband	All Exon V5
B0461	B0773	Blood Relative	All Exon V5
B0461	B0774	Blood Relative	All Exon V5
B0461	B0777	Blood Relative	All Exon V5
B0462	B0462	Proband	All Exon V5
B0462	B0796	Blood Relative	All Exon V5
B0464	B0464	Proband	All Exon V5
B0464	B0795	Blood Relative	All Exon V5
B0466	B0466	Proband	All Exon V5
B0466	B0776	Blood Relative	All Exon V5
B0466	B0781	Blood Relative	All Exon V5
B0466	B0782	Blood Relative	All Exon V5
B0468	B0468	Proband	All Exon V5
B0468	B0789	Blood Relative	All Exon V5
B0468	B0791	Blood Relative	All Exon V5
B0469	B0469	Proband	All Exon V5
B0469	B0802	Blood Relative	All Exon V5
B0477	B0477	Proband	All Exon V5
B0477	B0662	Blood Relative	All Exon V5
B0477	B0663	Blood Relative	All Exon V5
B0477	B0664	Blood Relative	All Exon V5
B0477	B0667	Blood Relative	All Exon V5
B0477	B0668	Blood Relative	All Exon V5
B0479	B0479	Proband	All Exon V5
B0479	B0612	Blood Relative	All Exon V5
B0479	B0613	Blood Relative	All Exon V5
B0479	B0614	Blood Relative	All Exon V5
B0479	B0810	Blood Relative	All Exon V5
B0479	B0811	Blood Relative	All Exon V5
B0480	B0480	Proband	All Exon V5
B0480	B0803	Blood Relative	All Exon V5
B0480	B0804	Blood Relative	All Exon V5
B0483	B0483	Proband	All Exon V5
B0483	B0807	Blood Relative	All Exon V5
B0483	B0808	Blood Relative	All Exon V5
B0485	B0485	Proband	All Exon V5
B0485	B0615	Blood Relative	All Exon V5
B0485	B0616	Blood Relative	All Exon V5
B0485	B0618	Blood Relative	All Exon V5
B0492	B0492	Proband	All Exon V5
B0492	B0657	Blood Relative	All Exon V5
B0492	B0659	Blood Relative	All Exon V5
B0497	B0497	Proband	All Exon V5
B0497	B0651	Blood Relative	All Exon V5
B0498	B0498	Proband	All Exon V5
B0498	B0629	Blood Relative	All Exon V5
B0498	B0630	Blood Relative	All Exon V5
B0498	B0631	Blood Relative	All Exon V5
B0498	B0632	Blood Relative	All Exon V5
B0498	B0633	Blood Relative	All Exon V5
B0502	B0502	Proband	All Exon V5
B0502	B0619	Blood Relative	All Exon V5
B0502	B0620	Blood Relative	All Exon V5
B0503	B0503	Proband	All Exon V5
B0503	B0625	Blood Relative	All Exon V5
B0503	B0637	Blood Relative	All Exon V5
B0503	B0640	Blood Relative	All Exon V5
B0505	B0505	Proband	All Exon V5
B0505	B0622	Blood Relative	All Exon V5
B0505	B0623	Blood Relative	All Exon V5
B0509	B0509	Proband	All Exon V5
B0509	B0621	Blood Relative	All Exon V5
B0509	B0624	Blood Relative	All Exon V5
B0509	B0626	Blood Relative	All Exon V5
B0509	B0628	Blood Relative	All Exon V5
B0514	B0514	Proband	All Exon V5
B0514	B0627	Blood Relative	All Exon V5
B0514	B0634	Blood Relative	All Exon V5
B0514	B0635	Blood Relative	All Exon V5
B0514	B0638	Blood Relative	All Exon V5
B0515	B0515	Proband	All Exon V5
B0515	B0653	Blood Relative	All Exon V5
B0515	B0654	Blood Relative	All Exon V5
B0515	B0655	Blood Relative	All Exon V5
B0516	B0516	Proband	All Exon V5
B0516	B0652	Blood Relative	All Exon V5
B0516	B0656	Blood Relative	All Exon V5
B0522	B0522	Proband	All Exon V5
B0522	B0658	Blood Relative	All Exon V5
B0522	B0660	Blood Relative	All Exon V5
B0522	B0661	Blood Relative	All Exon V5
B0525	B0525	Proband	All Exon V5
B0525	B0665	Blood Relative	All Exon V5
B0525	B0666	Blood Relative	All Exon V5
B0525	B0669	Blood Relative	All Exon V5
B0526	B0526	Proband	All Exon V5
B0526	B0636	Blood Relative	All Exon V5
B0526	B0639	Blood Relative	All Exon V5
B0526	B0641	Blood Relative	All Exon V5
B0526	B0642	Blood Relative	All Exon V5
B0526	B0643	Blood Relative	All Exon V5
B0526	B0644	Blood Relative	All Exon V5
B0526	B0645	Blood Relative	All Exon V5
B0526	B0646	Blood Relative	All Exon V5
B0526	B0647	Blood Relative	All Exon V5
B0526	B0648	Blood Relative	All Exon V5
B0528	B0528	Proband	All Exon V5
B0528	B0649	Blood Relative	All Exon V5
B0528	B0650	Blood Relative	All Exon V5
B0848	B0196	Blood Relative	All Exon V5 + lncRNA
B0848	B0847	Blood Relative	Target Panel 3
B0848	B0848	Proband	All Exon V5 + lncRNA
D0116	D0116	Proband	All Exon V5
D0116	D0129	Blood Relative	All Exon V5
D0116	D0130	Blood Relative	All Exon V5
D0116	D0131	Blood Relative	All Exon V5
D0123	D0123	Proband	All Exon V5 + lncRNA
D0123	D0126	Blood Relative	All Exon V5
D0123	D0127	Blood Relative	All Exon V5
D0123	D0128	Blood Relative	All Exon V5
D0231	D0231	Proband	All Exon V5 + lncRNA
D0231	D0232	Blood Relative	Target Panel 2
D0231	D0233	Blood Relative	Target Panel 2
D0244	D0244	Proband	All Exon V5 + lncRNA
D0244	D0245	Blood Relative	Target Panel 3
D0244	D0251	Blood Relative	Target Panel 3
C0112	C0112	Proband	All Exon V5 + lncRNA
C0112	C0187	Blood Relative	All Exon V5
C0112	C0188	Blood Relative	All Exon V5
C0120	C0120	Proband	All Exon V5 + lncRNA
C0120	C0203	Blood Relative	Target Panel 2
C0120	C0204	Blood Relative	Target Panel 2
C0131	C0127	Blood Relative	All Exon V5 + lncRNA
C0131	C0131	Proband	All Exon V5 + lncRNA
C0142	C0142	Proband	All Exon V5 + lncRNA
C0142	C0205	Blood Relative	Target Panel 2
C0178	C0178	Proband	All Exon V5 + lncRNA
C0178	C0210	Blood Relative	Target Panel 2
C0181	C0181	Proband	All Exon V5 + lncRNA
C0181	C0207	Blood Relative	Target Panel 2
C0181	C0208	Blood Relative	Target Panel 2
C0194	C0193	Blood Relative	All Exon V5 + lncRNA
C0194	C0194	Proband	All Exon V5 + lncRNA
C0211	C0211	Proband	All Exon V5 + lncRNA
C0211	C0213	Blood Relative	Target Panel 2
C0225	C0225	Proband	All Exon V5 + lncRNA
C0225	C0226	Blood Relative	All Exon V5 + lncRNA
C0242	C0241	Blood Relative	All Exon V5 + lncRNA
C0242	C0242	Proband	All Exon V5 + lncRNA
C0253	C0253	Proband	All Exon V5 + lncRNA
C0253	C0261	Blood Relative	Target Panel 3
C0253	C0262	Blood Relative	Target Panel 3
C0266	C0266	Proband	All Exon V5 + lncRNA
C0266	C0267	Blood Relative	All Exon V5
C0266	C0268	Blood Relative	All Exon V5
C0271	C0271	Proband	All Exon V5 + lncRNA
C0271	C0277	Blood Relative	All Exon V5
C0271	C0278	Blood Relative	All Exon V5
C0272	C0272	Proband	All Exon V5 + lncRNA
C0272	C0273	Blood Relative	All Exon V5
C0275	C0275	Proband	All Exon V5 + lncRNA
C0275	C0276	Blood Relative	All Exon V5
C0281	C0281	Proband	All Exon V5 + lncRNA
C0281	C0282	Blood Relative	All Exon V5
C0290	C0290	Proband	All Exon V5 + lncRNA
C0290	C0293	Blood Relative	All Exon V5
C0323	C0323	Proband	All Exon V5
C0323	C0330	Blood Relative	All Exon V5
C0326	C0326	Proband	All Exon V5
C0326	C0327	Blood Relative	All Exon V5
C0333	C0333	Proband	All Exon V5
C0333	C0334	Blood Relative	All Exon V5
C0339	C0339	Proband	All Exon V5
C0339	C0340	Blood Relative	All Exon V5
C0349	C0348	Blood Relative	All Exon V5
C0349	C0349	Proband	All Exon V5
C0351	C0351	Proband	All Exon V5
C0351	C0352	Blood Relative	All Exon V5
A0137	A0137	Proband	All Exon V5 + lncRNA
A0137	A0827	Blood Relative	Target Panel 1
A0137	A0835	Blood Relative	Target Panel 1
A0137	A0836	Blood Relative	Target Panel 1
A0139	A0139	Proband	All Exon V5 + lncRNA
A0139	A0822	Spouse	Target Panel 1
A0139	A0823	Blood Relative	Target Panel 1
A0139	A0831	Blood Relative	Target Panel 1
A0139	A0832	Blood Relative	Target Panel 1
A0142	A0142	Proband	All Exon V5 + lncRNA
A0142	A0824	Blood Relative	Target Panel 2
A0142	A0825	Blood Relative	Target Panel 2
A0146	A0146	Proband	All Exon V5 + lncRNA
A0146	A0840	Blood Relative	Target Panel 2
A0146	A0841	Blood Relative	Target Panel 2
A0146	A0842	Blood Relative	Target Panel 2
A0146	A0843	Blood Relative	Target Panel 2
A0148	A0148	Proband	All Exon V5 + lncRNA
A0148	A0814	Blood Relative	Target Panel 2
A0158	A0158	Proband	All Exon V5 + lncRNA
A0158	A0856	Blood Relative	Target Panel 1
A0158	A0857	Blood Relative	Target Panel 1
A0165	A0165	Proband	All Exon V5 + lncRNA
A0165	A0820	Blood Relative	Target Panel 1
A0165	A0821	Blood Relative	Target Panel 1
A0184	A0184	Proband	All Exon V5 + lncRNA
A0184	A0847	Blood Relative	All Exon V5
A0184	A0848	Blood Relative	All Exon V5
A0188	A0188	Proband	All Exon V5 + lncRNA
A0188	A0844	Blood Relative	Target Panel 2
A0188	A0846	Blood Relative	Target Panel 2
A0190	A0190	Proband	All Exon V5 + lncRNA
A0190	A0818	Blood Relative	Target Panel 2
A0190	A0819	Blood Relative	Target Panel 2
A0207	A0207	Proband	All Exon V5 + lncRNA
A0207	A0829	Blood Relative	Target Panel 2
A0207	A0830	Blood Relative	Target Panel 2
A0215	A0215	Proband	All Exon V5 + lncRNA
A0215	A0887	Blood Relative	All Exon V5
A0217	A0217	Proband	All Exon V5 + lncRNA
A0217	A0845	Blood Relative	Target Panel 2
A0223	A0223	Proband	All Exon V5 + lncRNA
A0223	A0833	Blood Relative	Target Panel 1
A0223	A0834	Blood Relative	Target Panel 1
A0223	A0837	Blood Relative	Target Panel 1
A0230	A0230	Proband	All Exon V5 + lncRNA
A0230	A0863	Blood Relative	Target Panel 2
A0232	A0232	Proband	All Exon V5 + lncRNA
A0232	A0826	Blood Relative	Target Panel 1
A0232	A0828	Blood Relative	Target Panel 1
A0235	A0235	Proband	All Exon V5 + lncRNA
A0235	A0812	Blood Relative	Target Panel 1
A0235	A0815	Blood Relative	Target Panel 1
A0236	A0236	Proband	All Exon V5 + lncRNA
A0236	A0816	Blood Relative	Target Panel 1
A0236	A0817	Blood Relative	Target Panel 1
A0242	A0242	Proband	All Exon V5 + lncRNA
A0242	A0849	Blood Relative	All Exon V5
A0242	A0850	Blood Relative	All Exon V5
A0242	A0851	Blood Relative	All Exon V5
A0253	A0253	Proband	All Exon V5 + lncRNA
A0253	A0855	Blood Relative	Target Panel 2
A0260	A0260	Proband	All Exon V5
A0260	A0868	Blood Relative	All Exon V5
A0264	A0264	Proband	All Exon V5 + lncRNA
A0264	A0854	Blood Relative	Target Panel 2
A0266	A0266	Proband	All Exon V5 + lncRNA
A0266	A0861	Blood Relative	Target Panel 2
A0269	A0269	Proband	All Exon V5 + lncRNA
A0269	A0852	Blood Relative	Target Panel 2
A0269	A0872	Blood Relative	All Exon V5
A0273	A0273	Proband	All Exon V5 + lncRNA
A0273	A0813	Blood Relative	Target Panel 2
A0277	A0277	Proband	All Exon V5 + lncRNA
A0277	A0839	Blood Relative	Target Panel 1
A0277	A0878	Blood Relative	All Exon V5
A0277	A0879	Blood Relative	All Exon V5
A0281	A0281	Proband	All Exon V5 + lncRNA
A0281	A0838	Blood Relative	Target Panel 1
A0281	A0873	Blood Relative	All Exon V5
A0281	A0874	Blood Relative	All Exon V5
A0291	A0291	Proband	All Exon V5 + lncRNA
A0291	A0853	Blood Relative	Target Panel 2
A0305	A0305	Proband	All Exon V5 + lncRNA
A0305	A0862	Blood Relative	All Exon V5
A0306	A0306	Proband	All Exon V5 + lncRNA
A0306	A0858	Blood Relative	Target Panel 3
A0306	A0859	Blood Relative	Target Panel 3
A0306	A0860	Blood Relative	Target Panel 3
A0314	A0314	Proband	All Exon V5 + lncRNA
A0314	A0864	Blood Relative	Target Panel 3
A0336	A0336	Proband	All Exon V5 + lncRNA
A0336	A0869	Blood Relative	Target Panel 3
A0336	A0875	Blood Relative	Target Panel 3
A0340	A0340	Proband	All Exon V5 + lncRNA
A0340	A0871	Blood Relative	Target Panel 3
A0350	A0350	Proband	All Exon V5 + lncRNA
A0350	A0866	Spouse	Target Panel 3
A0350	A0867	Blood Relative	Target Panel 3
A0351	A0351	Proband	All Exon V5 + lncRNA
A0351	A0865	Blood Relative	Target Panel 3
A0354	A0354	Proband	All Exon V5
A0354	A0891	Blood Relative	All Exon V5
A0355	A0355	Proband	All Exon V5
A0355	A0885	Blood Relative	All Exon V5
A0355	A0886	Blood Relative	All Exon V5
A1014	A0883	Blood Relative	All Exon V5
A1014	A0884	Blood Relative	All Exon V5
A1014	A1014	Proband	All Exon V5 + lncRNA
A1017	A0877	Blood Relative	Target Panel 3
A1017	A1017	Proband	All Exon V5 + lncRNA
A1018	A0870	Blood Relative	Target Panel 3
A1018	A1018	Proband	All Exon V5 + lncRNA
A1038	A0876	Blood Relative	All Exon V5
A1038	A1038	Proband	All Exon V5 + lncRNA
A1065	A0881	Blood Relative	All Exon V5
A1065	A0882	Blood Relative	All Exon V5
A1065	A1065	Proband	All Exon V5
A1067	A0880	Blood Relative	All Exon V5
A1067	A0888	Blood Relative	All Exon V5
A1067	A0889	Blood Relative	All Exon V5
A1067	A1067	Proband	All Exon V5
A1068	A0890	Blood Relative	All Exon V5
A1068	A1068	Proband	All Exon V5
A1071	A0892	Blood Relative	All Exon V5
A1071	A1071	Proband	All Exon V5
