# Supplementary material for: High-risk pathogenic germline variants in blood relatives of BRCA1/2 negative probands
Source: Breast Cancer. 2024 Jul 13;31(6):1028–36. doi: 10.1007/s12282-024-01615-0 (PMC11489291; doi:10.1007/s12282-024-01615-0)
Supplement: Supplementary file 3 — Supplementary file3 (XLSX 91 KB) [file 12282_2024_1615_MOESM3_ESM.xlsx]

## Sheet: Table S3
Table S3. Pathogenic Germline Variant and Clinical Information of Probands and Blood Relatives
We present information of the families, in which any proband or blood relative received genetic analyses. Abbreviations: PGV; pathogenic germline variant, and HBOC; hereditary breast and ovarian cancer.
Proband ID	Gene	Nucleotide Substitution	Amino Acid Substitution	Gender	Age at Genetic Analysis	Age at Breast Cancer Onset	Age at Other Cancer Onset (Cancer Type)	Trio Data Availability	Subject ID	Gene	Nucleotide Substitution	Amino Acid Substitution	Gender	Relation	Degree of Blood Relative	Age at Genetic Analysis	Age at Breast Cancer Onset	Age at Other Cancer Onset (Cancer Type)	Concordance
B0215	PALB2	c.3256C>T	p.R1086*	Female	38	37	Unaffected	No	B0963	BRCA2	c.5576_5579del	p.I1859Kfs*3	Female	Sister	1	40	Unaffected	Unaffected	Discordant (Different PGV)
A0139	PALB2	c.3256C>T	p.R1086*	Female	65	63	Unaffected	Yes	A0822	PGV Not Detected	-	-	Male	Husband	Spouse	67	Unaffected	Unaffected	PGV Not Detected
						#N/A	#N/A		A0823	PALB2	c.3256C>T	p.R1086*	Female	Daughter	1	34	31	Unaffected	Concordant
						#N/A	#N/A		A0831	PGV Not Detected	-	-	Female	Sister	1	71	Unaffected	Unaffected	PGV Not Detected
						#N/A	#N/A		A0832	PGV Not Detected	-	-	Female	Sister	1	67	Unaffected	Unaffected	PGV Not Detected
A0277	CHEK2	c.1455dup	p.L486Afs*4	Female	38	37	Unaffected	No	A0839	CHEK2	c.1455dup	p.L486Afs*4	Female	Sister	1	34	Unaffected	Unaffected	Concordant
						#N/A	#N/A		A0878	CHEK2	c.1455dup	p.L486Afs*4	Female	Mother	1	72	61	Unaffected	Concordant
						#N/A	#N/A		A0879	CHEK2	c.1455dup	p.L486Afs*4	Female	Sister	1	36	Unaffected	Unaffected	Concordant
B0242	ATM	c.4776+2T>A	-	Female	49	49	Unaffected	No	B0852	PGV Not Detected	-	-	Female	Sister	1	52	Unaffected	Unaffected	PGV Not Detected
E0237	RAD51C	c.133G>T	p.E45*	Female	50	50	Unaffected	No	E0241	RAD51C	c.133G>T	p.E45*	Female	Aunt	2	75	Unaffected	Unaffected	Concordant
					#N/A	#N/A	#N/A		E0245	PGV Not Detected	-	-	Female	Cousin	3	45	Unaffected	Unaffected	PGV Not Detected
					#N/A	#N/A	#N/A		E0246	PGV Not Detected	-	-	Male	Brother	1	52	Unaffected	Unaffected	PGV Not Detected
					#N/A	#N/A	#N/A		E0249	RAD51C	c.133G>T	p.E45*	Male	Brother	1	46	Unaffected	Unaffected	Concordant
B0273	RAD51D	c.964-2A>T	-	Female	45	42	Unaffected	Yes	B0876	PGV Not Detected	-	-	Male	Father	1	73	Unaffected	Unaffected	PGV Not Detected
					#N/A	#N/A	#N/A		B0877	RAD51D	c.964-2A>T	-	Female	Mother	1	70	Unaffected	Unaffected	Concordant
					#N/A	#N/A	#N/A		B0878	RAD51D	c.964-2A>T	-	Male	Brother	1	43	Unaffected	Unaffected	Concordant
B0378	RAD51D	c.330_331dup	p.K111Ifs*13	Female	44	42	Unaffected	No	B1007	PGV Not Detected	-	-	Female	Cousin	3	35	Unaffected	Unaffected	PGV Not Detected
						#N/A	#N/A		B1008	PGV Not Detected	-	-	Male	Father	1	72	Unaffected	Unaffected	PGV Not Detected
C0120	RAD51D	c.330_331dup	p.K111Ifs*13	Female	33	33	Unaffected	Yes	C0203	RAD51D	c.330_331dup	p.K111Ifs*13	Male	Father	1	64	Unaffected	58 (Gastric)	Concordant
						#N/A	#N/A		C0204	PGV Not Detected	-	-	Female	Mother	1	60	48	Unaffected	PGV Not Detected
E0114	BARD1	exon5-7 del	-	Female	64	42, 51, 64, 69	57 (Endometrial)	No	E0154	PGV Not Detected	-	-	Female	Niece	2	43	Unaffected	Unaffected	PGV Not Detected
						#N/A	#N/A		E0155	PGV Not Detected	-	-	Female	Cousin	3	68	Unaffected	Unaffected	PGV Not Detected
						#N/A	#N/A		E0156	PGV Not Detected	-	-	Female	Sister	1	66	Unaffected	Unaffected	PGV Not Detected
						#N/A	#N/A		E0157	PGV Not Detected	-	-	Female	Mother	1	94	91	Unaffected	PGV Not Detected
						#N/A	#N/A		E0169	PGV Not Detected	-	-	Female	Daughter	1	41	31	Unaffected	PGV Not Detected
B0170	BRIP1	c.918+2T>C	-	Female	50	41	44 (Thyroid)	No	B0846	BRCA1	c.3841C>T	p.Q1281*	Female	Cousin	3	42	Unaffected	Unaffected	Discordant (Different PGV)
B0285	BRIP1	c.3240dup	p.A1081Cfs*5	Female	47	47, 47	Unaffected	Yes	B0913	PGV Not Detected	-	-	Male	Father	1	81	Unaffected	Unaffected	PGV Not Detected
					#N/A	#N/A	#N/A		B0914	BRIP1	c.3240dup	p.A1081Cfs*5	Female	Mother	1	75	58	Unaffected	Concordant
					#N/A	#N/A	#N/A		B0915	PGV Not Detected	-	-	Female	Sister	1	45	Unaffected	Unaffected	PGV Not Detected
					#N/A	#N/A	#N/A		B0916	BRIP1	c.3240dup	p.A1081Cfs*5	Female	Aunt	2	77	70	Unaffected	Concordant
A0281	BRIP1	c.1066C>T	p.R356*	Female	40	33	Unaffected	Yes	A0838	MRE11	c.1531_1532del	p.N511Yfs*2	Female	Sister	1	36	34	Unaffected	Discordant (Different PGV)
						#N/A	#N/A		A0873	BRIP1	c.1066C>T	p.R356*	Female	Mother	1	63	Unaffected	53 (Lymphoma)	Concordant
						#N/A	#N/A			MRE11	c.1531_1532del	p.N511Yfs*2							Discordant (Different PGV)
						#N/A	#N/A		A0874	PGV Not Detected	-	-	Male	Father	1	70	Unaffected	Unaffected	PGV Not Detected
B0288	FANCM	c.2201_2202dup	p.E735Lfs*26	Female	35	34	Unaffected	Yes	B0885	FANCM	c.2201_2202dup	p.E735Lfs*26	Male	Father	1	70	Unaffected	Unaffected	Concordant
					#N/A	#N/A	#N/A		B0886	PGV Not Detected	-	-	Female	Mother	1	65	Unaffected	Unaffected	PGV Not Detected
					#N/A	#N/A	#N/A		B0887	PGV Not Detected	-	-	Female	Aunt	2	53	45	Unaffected	PGV Not Detected
					#N/A	#N/A	#N/A		B0888	FANCM	c.2201_2202dup	p.E735Lfs*26	Female	Aunt	2	73	Unaffected	55 (Endometrial)	Concordant
					#N/A	#N/A	#N/A		B0903	FANCM	c.2201_2202dup	p.E735Lfs*26	Male	Brother	1	39	Unaffected	Unaffected	Concordant
D0231	FANCM	c.2525_2528del	p.Q842Lfs*11	Female	42	41	Unaffected	No	D0232	PGV Not Detected	-	-	Female	Mother	1	72	41, 72	Unaffected	PGV Not Detected
					#N/A	#N/A	#N/A		D0233	PGV Not Detected	-	-	Female	Sister	1	44	Unaffected	Unaffected	PGV Not Detected
B0187	BLM	c.1544dup	p.N515Kfs*2	Female	56	49	Unaffected	No	B0828	BLM	c.1544dup	p.N515Kfs*2	Female	Aunt	2	75	49	Unaffected	Concordant
						#N/A	#N/A		B0842	BLM	c.1544dup	p.N515Kfs*2	Female	Cousin	3	46	41	Unaffected	Concordant
E0328	MLH1	c.307-2A>G	-	Female	84	76, 76	37 (Colon), 44 (Colon)	No	E0347	PGV Not Detected	-	-	Female	Daughter	1	53	Unaffected	Unaffected	PGV Not Detected
						#N/A	#N/A		E0348	PGV Not Detected	-	-	Male	Grandson	2	25	Unaffected	Unaffected	PGV Not Detected
						#N/A	#N/A		E0349	PGV Not Detected	-	-	Female	Granddaughter	2	25	Unaffected	Unaffected	PGV Not Detected
						#N/A	#N/A		E0350	PGV Not Detected	-	-	Female	Daughter	1	56	Unaffected	Unaffected	PGV Not Detected
B0525	MRE11	c.659+1G>A	-	Female	54	50	Unaffected	No	B0665	PGV Not Detected	-	-	Male	Son	1	21	Unaffected	Unaffected	PGV Not Detected
									B0666	MRE11	c.659+1G>A	-	Female	Mother	1	81	Unaffected	Unaffected	Concordant
									B0669	MRE11	c.659+1G>A	-	Male	Son	1	24	Unaffected	Unaffected	Concordant
A0146	None	-	-	Female	44	42, 42	Unaffected	Yes	A0840	BRCA1	c.2764_2767del	p.T922Lfs*77	Male	Father	1	71	Unaffected	Unaffected	Discordant (No PGV in Proband)
						#N/A	#N/A		A0841	PGV Not Detected	-	-	Female	Mother	1	72	Unaffected	Unaffected	PGV Not Detected
						#N/A	#N/A		A0842	PGV Not Detected	-	-	Female	Sister	1	40	Unaffected	Unaffected	PGV Not Detected
						#N/A	#N/A		A0843	PGV Not Detected	-	-	Female	Sister	1	41	Unaffected	Unaffected	PGV Not Detected
B0275	None	-	-	Female	69	50, 62, 68	Unaffected	No	B0904	PGV Not Detected	-	-	Male	Brother	1	72	Unaffected	Unaffected	PGV Not Detected
					#N/A	#N/A	#N/A		B0910	BRCA1	Exon 5-6 del	-	Female	Niece	2	40	Unaffected	Unaffected	Discordant (No PGV in Proband)
					#N/A	#N/A	#N/A		B0911	PGV Not Detected	-	-	Male	Nephew	2	37	Unaffected	Unaffected	PGV Not Detected
					#N/A	#N/A	#N/A		B0923	PGV Not Detected	-	-	Male	Brother	1	75	Unaffected	69 (Colon)	PGV Not Detected
E0321	None	-	-	Female	58	45	48 (Endometrial)	No	E0339	BRCA2	c.6649A>T	p.K2217*	Female	Mother	1	82	75	Unaffected	Discordant (No PGV in Proband)
						#N/A	#N/A		E0340	BRCA2	c.6649A>T	p.K2217*	Male	Brother	1	61	Unaffected	Unaffected	Discordant (No PGV in Proband)
						#N/A	#N/A		E0341	PGV Not Detected	-	-	Female	Aunt	2	87	Unaffected	Unaffected	PGV Not Detected
						#N/A	#N/A		E0342	PGV Not Detected	-	-	Male	Uncle	2	80	Unaffected	55 (Gastric)	PGV Not Detected
B0302	None	-	-	Female	58	52, 58	Unaffected	No	B0895	BRCA2	c.658_659del	p.V220Ifs*4	Female	Sister	1	60	48	Unaffected	Discordant (No PGV in Proband)
						#N/A	#N/A		B0896	PGV Not Detected	-	-	Female	Cousin	3	52	Unaffected	Unaffected	PGV Not Detected
B0398	None	-	-	Female	56	50	Unaffected	No	B0714	PGV Not Detected	-	-	Male	Son	1	24	Unaffected	Unaffected	PGV Not Detected
						#N/A	#N/A		B0717	PGV Not Detected	-	-	Female	Aunt	2	77	Unaffected	Unaffected	PGV Not Detected
						#N/A	#N/A		B1034	PGV Not Detected	-	-	Female	Aunt	2	75	70	Unaffected	PGV Not Detected
						#N/A	#N/A		B1037	PGV Not Detected	-	-	Female	Mother	1	79	40	Unaffected	PGV Not Detected
						#N/A	#N/A		B1038	PGV Not Detected	-	-	Female	Sister	1	57	56	Unaffected	PGV Not Detected
						#N/A	#N/A		B1039	BRCA2	c.4309dup	p.S1437Kfs*8	Female	Niece	2	28	Unaffected	Unaffected	Discordant (No PGV in Proband)
						#N/A	#N/A		B1040	BRCA2	c.4309dup	p.S1437Kfs*8	Female	Niece	2	21	Unaffected	Unaffected	Discordant (No PGV in Proband)
						#N/A	#N/A		B1047	PGV Not Detected	-	-	Male	Son	1	27	Unaffected	Unaffected	PGV Not Detected
						#N/A	#N/A		B1049	PGV Not Detected	-	-	Male	Brother	1	47	Unaffected	Unaffected	PGV Not Detected
A0235	None	-	-	Female	66	66	Unaffected	No	A0812	PGV Not Detected	-	-	Female	Daughter	1	37	Unaffected	Unaffected	PGV Not Detected
						#N/A	#N/A		A0815	TP53	c.713G>A	p.C238Y	Female	Daughter	1	41	33	10 (Leukemia), 39 (Brain)	Discordant (No PGV in Proband)
A0350	None	-	-	Female	74	73	Unaffected	Yes	A0866	PGV Not Detected	-	-	Male	Husband	Spouse	74	Unaffected	Unaffected	PGV Not Detected
						#N/A	#N/A		A0867	TP53	c.743G>A	p.R248Q	Female	Daughter	1	43	41	Unaffected	Discordant (No PGV in Proband)
E0234	None	-	-	Female	62	62	Unaffected	No	E0252	PGV Not Detected	-	-	Female	Sister	1	62	62	Unaffected	PGV Not Detected
					#N/A	#N/A	#N/A		E0254	PGV Not Detected	-	-	Female	Daughter	1	36	Unaffected	Unaffected	PGV Not Detected
					#N/A	#N/A	#N/A		E0255	RAD51D	c.616C>T	p.R206*	Female	Daughter	1	38	Unaffected	Unaffected	Discordant (No PGV in Proband)
					#N/A	#N/A	#N/A		E0259	PGV Not Detected	-	-	Female	Niece	2	35	Unaffected	Unaffected	PGV Not Detected
					#N/A	#N/A	#N/A		E0260	PGV Not Detected	-	-	Female	Niece	2	35	Unaffected	Unaffected	PGV Not Detected
					#N/A	#N/A	#N/A		E0268	PGV Not Detected	-	-	Female	Sister	1	66	Unaffected	Unaffected	PGV Not Detected
					#N/A	#N/A	#N/A		E0271	PGV Not Detected	-	-	Female	Niece	2	33	Unaffected	Unaffected	PGV Not Detected
					#N/A	#N/A	#N/A		E0272	PGV Not Detected	-	-	Female	Niece	2	31	Unaffected	Unaffected	PGV Not Detected
					#N/A	#N/A	#N/A		E0273	PGV Not Detected	-		Female	Niece	2	34	Unaffected	Unaffected	PGV Not Detected
E0367	None	-	-	Female	48	48	Unaffected	No	E0376	FANCM	c.2525_2528del	p.Q842Lfs*11	Female	Mother	1	79	Unaffected	Unaffected	Discordant (No PGV in Proband)
						#N/A	#N/A		E0377	PGV Not Detected	-	-	Male	Cousin	3	Not Reported	Unaffected	Unaffected	PGV Not Detected
						#N/A	#N/A		E0378	FANCM	c.2525_2528del	p.Q842Lfs*11	Female	Sister	1	56	56	Unaffected	Discordant (No PGV in Proband)
B0287	None	-	-	Female	53	48, 48	Unaffected	No	B0880	PGV Not Detected	-	-	Female	Sister	1	57	Unaffected	Unaffected	PGV Not Detected
					#N/A	#N/A	#N/A		B0881	NF1	c.4648G>T	p.E1550*	Female	Daughter	1	23	Unaffected	Unaffected	Discordant (No PGV in Proband)
					#N/A	#N/A	#N/A		B0882	PGV Not Detected	-	-	Female	Mother	1	77	Unaffected	Unaffected	PGV Not Detected
					#N/A	#N/A	#N/A		B0883	PGV Not Detected	-	-	Female	Sister	1	49	Unaffected	Unaffected	PGV Not Detected
					#N/A	#N/A	#N/A		B0884	PGV Not Detected	-	-	Female	Niece	2	20	Unaffected	Unaffected	PGV Not Detected
B0431	None	-	-	Female	49	42, 42	Unaffected	No	B0762	MSH6	c.1444C>T	p.R482*	Male	Father	1	82	Unaffected	79 (Prostate)	Discordant (No PGV in Proband)
A0137	None	-	-	Female	32	32	Unaffected	Yes	A0827	PGV Not Detected	-	-	Female	Aunt	2	59	52	Unaffected	-
									A0835	PGV Not Detected	-	-	Male	Father	1	68	Unaffected	Unaffected	-
									A0836	PGV Not Detected	-	-	Female	Mother	1	61	43,47	Unaffected	-
A0142	None	-	-	Female	54	54, 54	Unaffected	No	A0824	PGV Not Detected	-	-	Female	Mother	1	78	Unaffected	46 (Endometrial)	-
									A0825	PGV Not Detected	-	-	Male	Brother	1	52	Unaffected	Unaffected	-
A0148	None	-	-	Female	50	49, 49, 50	Unaffected	No	A0814	PGV Not Detected	-	-	Female	Sister	1	52	Unaffected	Unaffected	-
A0158	None	-	-	Female	77	74	Unaffected	No	A0856	PGV Not Detected	-	-	Female	Daughter	1	57	54	Unaffected	-
									A0857	PGV Not Detected	-	-	Female	Niece	2	64	60	Unaffected	-
A0165	None	-	-	Female	41	38	Unaffected	Yes	A0820	PGV Not Detected	-	-	Male	Father	1	72	Unaffected	49 (Colon)	-
									A0821	PGV Not Detected	-	-	Female	Mother	1	67	Unaffected	Unaffected	-
A0184	None	-	-	Female	55	53	Unaffected	No	A0847	PGV Not Detected	-	-	Female	Sister	1	51	35	Unaffected	-
									A0848	PGV Not Detected	-	-	Female	Mother	1	78	Unaffected	Unaffected	-
A0188	None	-	-	Female	45	43	Unaffected	No	A0844	PGV Not Detected	-	-	Female	Mother	1	77	70	Unaffected	-
									A0846	PGV Not Detected	-	-	Female	Sister	1	48	Unaffected	Unaffected	-
A0190	None	-	-	Female	52	47	Unaffected	No	A0818	PGV Not Detected	-	-	Male	Brother	1	50	Unaffected	Unaffected	-
									A0819	PGV Not Detected	-	-	Female	Cousin	3	32	24	Unaffected	-
A0207	None	-	-	Female	51	47, 50	Unaffected	No	A0829	PGV Not Detected	-	-	Female	Sister	1	47	Unaffected	Unaffected	-
									A0830	PGV Not Detected	-	-	Female	Aunt	2	82	Unaffected	Unaffected	-
A0215	None	-	-	Female	53	51	Unaffected	No	A0887	PGV Not Detected	-	-	Female	Cousin	3	62	32	Unaffected	-
A0217	None	-	-	Female	57	56	Unaffected	No	A0845	PGV Not Detected	-	-	Female	Mother	1	90	52,65	Unaffected	-
A0223	None	-	-	Female	55	55	Unaffected	No	A0833	PGV Not Detected	-	-	Female	Mother	1	83	Unaffected	Unaffected	-
									A0834	PGV Not Detected	-	-	Female	Sister	1	59	Unaffected	Unaffected	-
									A0837	PGV Not Detected	-	-	Female	Sister	1	53	Unaffected	Unaffected	-
A0230	None	-	-	Female	51	50	Unaffected	No	A0863	PGV Not Detected	-	-	Female	Sister	1	54	47	Unaffected	-
A0232	None	-	-	Female	57	57	Unaffected	No	A0826	PGV Not Detected	-	-	Female	Aunt	2	75	Unaffected	Unaffected	-
									A0828	PGV Not Detected	-	-	Male	Brother	1	52	Unaffected	Unaffected	-
A0236	None	-	-	Female	50	50	Unaffected	No	A0816	PGV Not Detected	-	-	Female	Mother	1	73	Unaffected	Unaffected	-
									A0817	PGV Not Detected	-	-	Female	Sister	1	48	Unaffected	Unaffected	-
A0242	None	-	-	Female	66	63	Unaffected	No	A0849	PGV Not Detected	-	-	Female	Sister	1	74	Unaffected	Unaffected	-
									A0850	PGV Not Detected	-	-	Female	Sister	1	69	50	Unaffected	-
									A0851	PGV Not Detected	-	-	Female	Sister	1	60	Unaffected	Unaffected	-
A0253	None	-	-	Female	44	40	Unaffected	No	A0855	PGV Not Detected	-	-	Female	Mother	1	73	Unaffected	Unaffected	-
A0260	None	-	-	Female	36	31	Unaffected	No	A0868	PGV Not Detected	-	-	Female	Mother	1	61	69	Unaffected	-
A0264	None	-	-	Female	47	47	Unaffected	No	A0854	PGV Not Detected	-	-	Female	Mother	1	74	62	Unaffected	-
A0266	None	-	-	Female	44	41	Unaffected	No	A0861	PGV Not Detected	-	-	Female	Sister	1	55	Unaffected	Unaffected	-
A0269	None	-	-	Female	71	69	Unaffected	No	A0852	PGV Not Detected	-	-	Female	Sister	1	75	73	Unaffected	-
									A0872	PGV Not Detected	-	-	Female	Sister	1	76	Unaffected	Unaffected	-
A0273	None	-	-	Female	57	53	Unaffected	No	A0813	PGV Not Detected	-	-	Male	Brother	1	60	Unaffected	58 (Head and Neck)	-
A0291	None	-	-	Female	33	33	Unaffected	No	A0853	PGV Not Detected	-	-	Female	Mother	1	70	61	Unaffected	-
A0305	None	-	-	Female	51	50	Unaffected	No	A0862	PGV Not Detected	-	-	Female	Sister	1	55	Unaffected	Unaffected	-
A0306	None	-	-	Female	44	42	Unaffected	Yes	A0858	PGV Not Detected	-	-	Female	Aunt	2	81	64,76	Unaffected	-
									A0859	PGV Not Detected	-	-	Male	Father	1	72	Unaffected	Unaffected	-
									A0860	PGV Not Detected	-	-	Female	Mother	1	76	Unaffected	Unaffected	-
A0314	None	-	-	Female	39	38	Unaffected	No	A0864	PGV Not Detected	-	-	Female	Mother	1	65	Unaffected	Unaffected	-
A0336	None	-	-	Female	48	48	Unaffected	No	A0869	PGV Not Detected	-	-	Female	Mother	1	72	48	Unaffected	-
									A0875	PGV Not Detected	-	-	Female	Sister	1	49	Unaffected	Unaffected	-
A0340	None	-	-	Female	55	54	Unaffected	No	A0871	PGV Not Detected	-	-	Female	Sister	1	60	49	Unaffected	-
A0351	None	-	-	Female	58	57	Unaffected	No	A0865	PGV Not Detected	-	-	Female	Mother	1	80	75,75	80 (Pancreatic)	-
A0354	None	-	-	Female	44	44	Unaffected	No	A0891	PGV Not Detected	-	-	Female	Sister	1	48	Unaffected	Unaffected	-
A0355	None	-	-	Female	49	48	Unaffected	Yes	A0885	PGV Not Detected	-	-	Male	Father	1	75	Unaffected	65 (Prostate)	-
									A0886	PGV Not Detected	-	-	Female	Mother	1	74	57	Unaffected	-
A1014	None	-	-	Female	54	47, 47	Unaffected	No	A0883	PGV Not Detected	-	-	Male	Uncle	2	74	Unaffected	Unaffected	-
									A0884	PGV Not Detected	-	-	Male	Father	1	85	Unaffected	Unaffected	-
A1017	None	-	-	Female	43	43	Unaffected	No	A0877	PGV Not Detected	-	-	Female	Mother	1	67	63	Unaffected	-
A1018	None	-	-	Female	43	44	Unaffected	No	A0870	PGV Not Detected	-	-	Male	Father	1	79	Unaffected	Unaffected	-
A1038	None	-	-	Female	45	40	Unaffected	No	A0876	PGV Not Detected	-	-	Female	Sister	1	41	Unaffected	Unaffected	-
A1065	None	-	-	Female	46	46	Unaffected	No	A0881	PGV Not Detected	-	-	Female	Sister	1	45	Unaffected	43 (Ovarian)	-
									A0882	PGV Not Detected	-	-	Female	Mother	1	71	Unaffected	Unaffected	-
A1067	None	-	-	Female	59	38	Unaffected	Yes	A0880	PGV Not Detected	-	-	Female	Sister	1	41	41	Unaffected	-
									A0888	PGV Not Detected	-	-	Female	Mother	1	73	Unaffected	Unaffected	-
									A0889	PGV Not Detected	-	-	Male	Father	1	71	Unaffected	68 (Pancreatic)	-
A1068	None	-	-	Female	60	60	Unaffected	No	A0890	PGV Not Detected	-	-	Male	Uncle	2	82	Unaffected	Unaffected	-
A1071	None	-	-	Female	60	58	Unaffected	No	A0892	PGV Not Detected	-	-	Female	Mother	1	81	Unaffected	65 (Head and Neck)	-
B0143	None	-	-	Female	53	47, 47, 53	Unaffected	No	B0840	PGV Not Detected	-	-	Female	Sister	1	53	Unaffected	Unaffected	-
									B0950	PGV Not Detected	-	-	Female	Cousin	3	53	Unaffected	Unaffected	-
									B0951	PGV Not Detected	-	-	Female	Aunt	2	73	Unaffected	Unaffected	-
B0150	None	-	-	Female	56	55	50 (Ovarian)	No	B0836	PGV Not Detected	-	-	Female	Mother	1	88	Unaffected	Unaffected	-
									B0837	PGV Not Detected	-	-	Male	Brother	1	60	Unaffected	Unaffected	-
									B0838	PGV Not Detected	-	-	Female	Sister	1	63	Unaffected	Unaffected	-
									B0839	PGV Not Detected	-	-	Female	Sister	1	62	51	Unaffected	-
									B0961	PGV Not Detected	-	-	Female	Niece	2	44	Unaffected	Unaffected	-
									B0965	PGV Not Detected	-	-	Female	Niece	2	44	Unaffected	Unaffected	-
									B0966	PGV Not Detected	-	-	Female	Niece	2	44	Unaffected	Unaffected	-
									B0976	PGV Not Detected	-	-	Female	Niece	2	34	Unaffected	Unaffected	-
B0160	None	-	-	Female	66	58, 58	Unaffected	No	B0819	PGV Not Detected	-	-	Female	Sister	1	70	67	Unaffected	-
									B0820	PGV Not Detected	-	-	Female	Sister	1	66	Unaffected	Unaffected	-
B0165	None	-	-	Female	55	49	Unaffected	No	B0180	PGV Not Detected	-	-	Female	Sister	1	60	54	Unknown (Leukemia)	-
B0168	None	-	-	Female	58	49, 49, 49	Unaffected	No	B0845	PGV Not Detected	-	-	Female	Sister	1	56	Unaffected	Unaffected	-
B0169	None	-	-	Female	47	43	Unaffected	Yes	B0816	PGV Not Detected	-	-	Female	Mother	1	72	44	61 (Gastric)	-
									B0817	PGV Not Detected	-	-	Male	Father	1	74	Unaffected	Unaffected	-
									B0928	PGV Not Detected	-	-	Male	Uncle	2	77	Unaffected	50 (Gastric)	-
									B0930	PGV Not Detected	-	-	Female	Aunt	2	84	Unaffected	Unaffected	-
B0174	None	-	-	Female	66	64	57 (Thyroid)	No	B0824	PGV Not Detected	-	-	Female	Daughter	1	42	Unaffected	Unaffected	-
B0175	None	-	-	Female	67	67	Unaffected	No	B0831	PGV Not Detected	-	-	Female	Sister	1	84	72	Unaffected	-
									B0832	PGV Not Detected	-	-	Female	Sister	1	81	Unaffected	Unaffected	-
									B0833	PGV Not Detected	-	-	Male	Brother	1	76	Unaffected	68 (Prostate)	-
B0183	None	-	-	Female	54	54	34 (Thyroid)	No	B0829	PGV Not Detected	-	-	Female	Sister	1	60	61	Unaffected	-
									B0830	PGV Not Detected	-	-	Female	Sister	1	58	47	Unaffected	-
B0189	None	-	-	Female	55	50, 50	Unaffected	No	B0821	PGV Not Detected	-	-	Female	Aunt	2	Not Reported	Unaffected	Unaffected	-
B0195	None	-	-	Female	43	42	Unaffected	No	B0812	PGV Not Detected	-	-	Female	Mother	1	72	69	Unaffected	-
B0199	None	-	-	Female	48	48	Unaffected	Yes	B0825	PGV Not Detected	-	-	Female	Mother	1	73	71	Unaffected	-
									B0826	PGV Not Detected	-	-	Male	Brother	1	44	Unaffected	Unaffected	-
									B0827	PGV Not Detected	-	-	Male	Father	1	73	Unaffected	Unaffected	-
									B0897	PGV Not Detected	-	-	Female	Aunt	2	79	Unaffected	Unaffected	-
									B0898	PGV Not Detected	-	-	Female	Aunt	2	71	Unaffected	Unaffected	-
									B0899	PGV Not Detected	-	-	Female	Aunt	2	68	Unaffected	Unaffected	-
									B0900	PGV Not Detected	-	-	Male	Uncle	2	79	Unaffected	Unaffected	-
									B0901	PGV Not Detected	-	-	Female	Aunt	2	72	70	Unaffected	-
									B0902	PGV Not Detected	-	-	Male	Uncle	2	63	Unaffected	Unaffected	-
B0201	None	-	-	Female	76	71	75 (Lung)	No	B0813	PGV Not Detected	-	-	Female	Daughter	1	47	42	Unaffected	-
									B0814	PGV Not Detected	-	-	Male	Son	1	48	Unaffected	Unaffected	-
									B0815	PGV Not Detected	-	-	Female	Daughter	1	51	Unaffected	Unaffected	-
B0203	None	-	-	Female	36	36	Unaffected	Yes	B0844	PGV Not Detected	-	-	Female	Mother	1	64	43	Unaffected	-
									B0999	PGV Not Detected	-	-	Male	Father	1	75	Unaffected	Unaffected	-
B0206	None	-	-	Female	34	34	Unaffected	No	B0843	PGV Not Detected	-	-	Female	Mother	1	68	66	Unaffected	-
B0209	None	-	-	Female	67	57	67 (Thyroid)	No	B0947	PGV Not Detected	-	-	Male	Brother	1	67	Unaffected	Unaffected	-
									B0948	PGV Not Detected	-	-	Female	Mother	1	86	66	64 (Gastric), 73 (Endometrial), 85 (Colon)	-
									B0949	PGV Not Detected	-	-	Male	Son	1	32	Unaffected	Unaffected	-
B0211	None	-	-	Female	55	49	Unaffected	No	B0941	PGV Not Detected	-	-	Male	Son	1	27	Unaffected	Unaffected	-
B0224	None	-	-	Female	42	41	Unaffected	Yes	B0849	PGV Not Detected	-	-	Male	Father	1	72	Unaffected	Unaffected	-
									B0850	PGV Not Detected	-	-	Female	Mother	1	67	Unaffected	Unaffected	-
									B0875	PGV Not Detected	-	-	Male	Brother	1	39	Unaffected	Unaffected	-
B0228	None	-	-	Female	65	64	Unaffected	No	B0862	PGV Not Detected	-	-	Female	Sister	1	68	61	Unaffected	-
									B0863	PGV Not Detected	-	-	Male	Son	1	32	Unaffected	Unaffected	-
									B0873	PGV Not Detected	-	-	Female	Niece	2	39	37	Unaffected	-
									B0874	PGV Not Detected	-	-	Female	Niece	2	30	Unaffected	Unaffected	-
B0232	None	-	-	Female	38	37	Unaffected	No	B0865	PGV Not Detected	-	-	Female	Sister	1	46	Unaffected	Unaffected	-
									B0866	PGV Not Detected	-	-	Female	Mother	1	70	Unaffected	Unaffected	-
B0236	None	-	-	Female	47	43	Unaffected	No	B0855	PGV Not Detected	-	-	Female	Mother	1	70	Unaffected	Unaffected	-
									B0856	PGV Not Detected	-	-	Female	Sister	1	44	Unaffected	Unaffected	-
B0237	None	-	-	Female	46	46	Unaffected	No	B0853	PGV Not Detected	-	-	Female	Mother	1	72	72	Unaffected	-
									B0854	PGV Not Detected	-	-	Female	Sister	1	46	Unaffected	Unaffected	-
B0241	None	-	-	Female	57	57	Unaffected	No	B0732	PGV Not Detected	-	-	Female	Cousin	3	36	Unaffected	Unaffected	-
									B0860	PGV Not Detected	-	-	Female	Sister	1	53	Unaffected	Unaffected	-
									B0861	PGV Not Detected	-	-	Female	Aunt	2	78	Unaffected	Unaffected	-
									B1010	PGV Not Detected	-	-	Female	Cousin	3	35	Unaffected	Unaffected	-
									B1011	PGV Not Detected	-	-	Female	Cousin	3	45	Unaffected	Unaffected	-
									B1015	PGV Not Detected	-	-	Female	Cousin	3	45	Unaffected	Unaffected	-
B0246	None	-	-	Female	44	44	Unaffected	No	B0974	PGV Not Detected	-	-	Female	Sister	1	40	Unaffected	Unaffected	-
B0248	None	-	-	Female	44	44	Unaffected	No	B0889	PGV Not Detected	-	-	Female	Sister	1	43	Unaffected	35 (Cervical)	-
B0252	None	-	-	Female	64	60	Unaffected	No	B0864	PGV Not Detected	-	-	Female	Sister	1	74	59	Unaffected	-
									B0867	PGV Not Detected	-	-	Female	Sister	1	62	61	Unaffected	-
									B0879	PGV Not Detected	-	-	Female	Sister	1	61	60	Unaffected	-
									B0993	PGV Not Detected	-	-	Female	Niece	2	25	Unaffected	Unaffected	-
									B0994	PGV Not Detected	-	-	Female	Niece	2	54	Unaffected	Unaffected	-
									B0996	PGV Not Detected	-	-	Female	Niece	2	31	Unaffected	Unaffected	-
B0257	None	-	-	Female	40	37	Unaffected	No	B0912	PGV Not Detected	-	-	Female	Sister	1	41	Unaffected	Unaffected	-
B0261	None	-	-	Female	63	63	Unaffected	No	B0851	PGV Not Detected	-	-	Female	Sister	1	66	Unaffected	Unaffected	-
B0267	None	-	-	Female	49	42	Unaffected	No	B0859	PGV Not Detected	-	-	Female	Sister	1	52	Unaffected	Unaffected	-
B0268	None	-	-	Female	45	45	Unaffected	No	B0858	PGV Not Detected	-	-	Female	Mother	1	76	58	Unaffected	-
B0270	None	-	-	Female	56	51, 51	Unaffected	No	B0868	PGV Not Detected	-	-	Male	Brother	1	53	Unaffected	Unaffected	-
									B0869	PGV Not Detected	-	-	Male	Nephew	2	19	Unaffected	Unaffected	-
									B0870	PGV Not Detected	-	-	Female	Daughter	1	26	Unaffected	Unaffected	-
									B0871	PGV Not Detected	-	-	Female	Niece	2	22	Unaffected	Unaffected	-
									B0872	PGV Not Detected	-	-	Female	Sister	1	49	48	Unaffected	-
B0278	None	-	-	Female	43	42, 42	Unaffected	No	B0968	PGV Not Detected	-	-	Male	Brother	1	39	Unaffected	Unaffected	-
B0283	None	-	-	Female	66	52	Unaffected	No	B0905	PGV Not Detected	-	-	Female	Daughter	1	40	38	Unaffected	-
									B0906	PGV Not Detected	-	-	Female	Daughter	1	39	Unaffected	Unaffected	-
B0286	None	-	-	Female	75	69	Unaffected	No	B0931	PGV Not Detected	-	-	Female	Daughter	1	51	Unaffected	Unaffected	-
									B0932	PGV Not Detected	-	-	Male	Brother	1	83	Unaffected	Unaffected	-
									B0933	PGV Not Detected	-	-	Female	Niece	2	49	Unaffected	Unaffected	-
									B0934	PGV Not Detected	-	-	Male	Son	1	47	Unaffected	Unaffected	-
									B0937	PGV Not Detected	-	-	Female	Niece	2	45	Unaffected	Unaffected	-
B0289	None	-	-	Female	50	49	Unaffected	No	B0922	PGV Not Detected	-	-	Male	Father	1	82	Unaffected	83 (Gastric)	-
B0295	None	-	-	Female	55	55	Unaffected	No	B0917	PGV Not Detected	-	-	Female	Daughter	1	23	Unaffected	Unaffected	-
									B0918	PGV Not Detected	-	-	Female	Sister	1	59	57	Unaffected	-
									B0919	PGV Not Detected	-	-	Female	Aunt	2	69	Unaffected	55 (Cervical)	-
									B0924	PGV Not Detected	-	-	Female	Cousin	3	45	35	Unaffected	-
									B0927	PGV Not Detected	-	-	Female	Cousin	3	43	Unaffected	Unaffected	-
B0297	None	-	-	Male	73	72	67 (Gastric)	No	B0938	PGV Not Detected	-	-	Female	Niece	2	50	39	Unaffected	-
									B0939	PGV Not Detected	-	-	Female	Sister	1	70	Unaffected	Unaffected	-
									B0940	PGV Not Detected	-	-	Female	Daughter	1	39	Unaffected	Unaffected	-
B0298	None	-	-	Female	42	42	38 (Brain), 39 (Brain)	Yes	B0907	PGV Not Detected	-	-	Male	Father	1	66	Unaffected	Unaffected	-
									B0908	PGV Not Detected	-	-	Female	Mother	1	66	43	Unaffected	-
									B0909	PGV Not Detected	-	-	Male	Brother	1	40	Unaffected	Unaffected	-
B0300	None	-	-	Female	51	49	41 (Parotid gland)	No	B0890	PGV Not Detected	-	-	Female	Sister	1	48	48	Unaffected	-
									B0891	PGV Not Detected	-	-	Male	Nephew	2	23	Unaffected	Unaffected	-
									B0892	PGV Not Detected	-	-	Male	Son	1	29	Unaffected	Unaffected	-
									B0893	PGV Not Detected	-	-	Male	Son	1	27	Unaffected	Unaffected	-
									B0894	PGV Not Detected	-	-	Male	Uncle	2	70	Unaffected	Unaffected	-
B0310	None	-	-	Female	49	34, 48	Unaffected	Yes	B0921	PGV Not Detected	-	-	Female	Sister	1	45	Unaffected	Unaffected	-
									B0925	PGV Not Detected	-	-	Male	Father	1	83	Unaffected	Unaffected	-
									B0926	PGV Not Detected	-	-	Female	Mother	1	74	72	Unaffected	-
B0311	None	-	-	Female	57	54, 54	Unaffected	No	B0920	PGV Not Detected	-	-	Female	Daughter	1	33	Unaffected	Unaffected	-
									B0929	PGV Not Detected	-	-	Female	Daughter	1	32	Unaffected	Unaffected	-
B0316	None	-	-	Male	66	61	65 (Thyroid), 66 (Neuroendocrine)	No	B0935	PGV Not Detected	-	-	Female	Sister	1	84	62	Unaffected	-
									B0936	PGV Not Detected	-	-	Female	Sister	1	76	52	Unaffected	-
B0319	None	-	-	Female	39	36, 39	Unaffected	Yes	B0952	PGV Not Detected	-	-	Male	Brother	1	42	Unaffected	Unaffected	-
									B0953	PGV Not Detected	-	-	Male	Father	1	68	Unaffected	Unaffected	-
									B0954	PGV Not Detected	-	-	Female	Mother	1	63	Unaffected	Unaffected	-
									B0955	PGV Not Detected	-	-	Male	Brother	1	32	Unaffected	Unaffected	-
									B0956	PGV Not Detected	-	-	Female	Cousin	3	49	Unaffected	Unaffected	-
									B0957	PGV Not Detected	-	-	Female	Aunt	2	73	Unaffected	Unaffected	-
									B0958	PGV Not Detected	-	-	Female	Aunt	2	71	Unaffected	Unaffected	-
									B0967	PGV Not Detected	-	-	Female	Aunt	2	76	72	Unaffected	-
B0322	None	-	-	Female	69	53, 69	Unaffected	No	B0942	PGV Not Detected	-	-	Female	Sister	1	71	47	Unaffected	-
									B0943	PGV Not Detected	-	-	Female	Daughter	1	39	Unaffected	Unaffected	-
									B0944	PGV Not Detected	-	-	Female	Sister	1	77	60	Unaffected	-
B0326	None	-	-	Female	51	42	Unaffected	No	B0945	PGV Not Detected	-	-	Male	Son	1	21	Unaffected	Unaffected	-
B0327	None	-	-	Female	39	39	Unaffected	No	B0977	PGV Not Detected	-	-	Female	Aunt	2	77	Unaffected	Unaffected	-
									B0978	PGV Not Detected	-	-	Female	Cousin	3	55	Unaffected	Unaffected	-
									B0979	PGV Not Detected	-	-	Male	Cousin's sun	4	25	Unaffected	Unaffected	-
									B0988	PGV Not Detected	-	-	Male	Father	1	72	Unaffected	Unaffected	-
B0328	None	-	-	Female	44	42	Unaffected	No	B0946	PGV Not Detected	-	-	Female	Mother	1	72	Unaffected	Unaffected	-
B0330	None	-	-	Female	58	48	Unaffected	No	B0964	PGV Not Detected	-	-	Female	Mother	1	85	Unaffected	Unaffected	-
B0332	None	-	-	Female	53	53	Unaffected	No	B0973	PGV Not Detected	-	-	Male	Brother	1	57	Unaffected	Unaffected	-
									B0975	PGV Not Detected	-	-	Male	Father	1	86	Unaffected	85 (Leukemia)	-
B0334	None	-	-	Female	49	48	Unaffected	Yes	B0969	PGV Not Detected	-	-	Male	Father	1	71	Unaffected	Unaffected	-
									B0970	PGV Not Detected	-	-	Female	Mother	1	72	70	Unaffected	-
									B0971	PGV Not Detected	-	-	Female	Cousin	3	65	Unaffected	Unaffected	-
B0338	None	-	-	Female	47	44	Unaffected	Yes	B0980	PGV Not Detected	-	-	Male	Father	1	80	Unaffected	Unaffected	-
									B0981	PGV Not Detected	-	-	Female	Mother	1	78	Unaffected	Unaffected	-
									B0982	PGV Not Detected	-	-	Female	Sister	1	54	Unaffected	Unaffected	-
									B0983	PGV Not Detected	-	-	Female	Sister	1	52	46	Unaffected	-
									B0984	PGV Not Detected	-	-	Female	Niece	2	18	Unaffected	Unaffected	-
									B0985	PGV Not Detected	-	-	Female	Cousin	3	45	Unaffected	Unaffected	-
									B0986	PGV Not Detected	-	-	Female	Cousin	3	45	Unaffected	Unaffected	-
									B0987	PGV Not Detected	-	-	Female	Niece	2	20	Unaffected	Unaffected	-
									B0989	PGV Not Detected	-	-	Male	Cousin	3	55	Unaffected	Unaffected	-
B0350	None	-	-	Female	63	54	Unaffected	No	B0959	PGV Not Detected	-	-	Male	Son	1	36	Unaffected	Unaffected	-
									B0960	PGV Not Detected	-	-	Female	Daughter	1	28	Unaffected	Unaffected	-
									B0962	PGV Not Detected	-	-	Female	Daughter	1	35	Unaffected	Unaffected	-
B0353	None	-	-	Female	54	39, 52	Unaffected	No	B0972	PGV Not Detected	-	-	Female	Mother	1	78	78	Unaffected	-
B0361	None	-	-	Female	59	53	Unaffected	No	B1021	PGV Not Detected	-	-	Female	Sister	1	63	Unaffected	Unaffected	-
									B1033	PGV Not Detected	-	-	Female	Mother	1	86	Unaffected	Unaffected	-
									B1042	PGV Not Detected	-	-	Female	Sister	1	64	46	Unaffected	-
B0362	None	-	-	Female	25	20, 24	Unaffected	No	B0713	PGV Not Detected	-	-	Female	Aunt	2	56	Unaffected	Unaffected	-
B0363	None	-	-	Male	78	77	Unaffected	No	B0990	PGV Not Detected	-	-	Female	Sister	1	67	52	Unaffected	-
B0364	None	-	-	Female	54	51	Unaffected	No	B1009	PGV Not Detected	-	-	Male	Brother	1	59	Unaffected	Unaffected	-
B0366	None	-	-	Female	46	44	Unaffected	Yes	B1023	PGV Not Detected	-	-	Female	Sister	1	47	45	Unaffected	-
									B1026	PGV Not Detected	-	-	Male	Father	1	73	Unaffected	Unaffected	-
									B1027	PGV Not Detected	-	-	Female	Mother	1	72	Unaffected	Unaffected	-
B0367	None	-	-	Female	48	43, 46	Unaffected	No	B0992	PGV Not Detected	-	-	Female	Sister	1	44	41	41 (Gastric)	-
B0368	None	-	-	Female	69	68	Unaffected	No	B0991	PGV Not Detected	-	-	Male	Brother	1	65	Unaffected	65 (Prostate)	-
B0369	None	-	-	Female	42	40	Unaffected	No	B0998	PGV Not Detected	-	-	Female	Mother	1	79	Unaffected	Unaffected	-
									B1000	PGV Not Detected	-	-	Female	Sister	1	48	Unaffected	Unaffected	-
									B1002	PGV Not Detected	-	-	Male	Uncle	2	75	75	Unaffected	-
B0370	None	-	-	Female	44	42	Unaffected	No	B0995	PGV Not Detected	-	-	Male	Father	1	71	Unaffected	Unaffected	-
B0372	None	-	-	Female	54	54	Unaffected	No	B0997	PGV Not Detected	-	-	Male	Son	1	21	Unaffected	Unaffected	-
B0373	None	-	-	Female	74	71	Unaffected	No	B1012	PGV Not Detected	-	-	Male	Brother	1	71	Unaffected	Unaffected	-
B0374	None	-	-	Female	57	55	Unaffected	No	B1006	PGV Not Detected	-	-	Male	Brother	1	58	Unaffected	Unaffected	-
									B1018	PGV Not Detected	-	-	Male	Son	1	27	Unaffected	Unaffected	-
B0375	None	-	-	Female	35	34	Unaffected	Yes	B1003	PGV Not Detected	-	-	Male	Father	1	69	Unaffected	Unaffected	-
									B1004	PGV Not Detected	-	-	Female	Mother	1	65	Unaffected	Unaffected	-
B0377	None	-	-	Female	60	57	60 (Ovarian)	No	B1005	PGV Not Detected	-	-	Female	Sister	1	57	52	Unaffected	-
B0381	None	-	-	Female	77	69, 76	72 (Thyroid)	No	B1031	PGV Not Detected	-	-	Female	Daughter	1	46	Unaffected	Unaffected	-
B0382	None	-	-	Female	53	43	Unaffected	No	B1013	PGV Not Detected	-	-	Female	Sister	1	50	Unaffected	Unaffected	-
B0383	None	-	-	Female	49	44	Unaffected	No	B1016	PGV Not Detected	-	-	Female	Aunt	2	72	Unaffected	Unaffected	-
									B1017	PGV Not Detected	-	-	Female	Sister	1	45	Unaffected	Unaffected	-
B0384	None	-	-	Female	39	36	Unaffected	No	B1014	PGV Not Detected	-	-	Female	Mother	1	71	67	Unaffected	-
B0385	None	-	-	Female	53	51	Unaffected	No	B1019	PGV Not Detected	-	-	Female	Mother	1	92	Unaffected	Unaffected	-
									B1020	PGV Not Detected	-	-	Female	Sister	1	62	Unaffected	Unaffected	-
B0388	None	-	-	Female	58	48	Unaffected	No	B1022	PGV Not Detected	-	-	Male	Cousin	3	55	Unaffected	Unaffected	-
									B1024	PGV Not Detected	-	-	Female	Daughter	1	26	Unaffected	Unaffected	-
									B1025	PGV Not Detected	-	-	Male	Brother	1	60	Unaffected	Unaffected	-
									B1028	PGV Not Detected	-	-	Female	Aunt	2	86	74	Unaffected	-
									B1029	PGV Not Detected	-	-	Female	Daughter	1	31	Unaffected	Unaffected	-
									B1035	PGV Not Detected	-	-	Male	Uncle	2	88	Unaffected	83 (Lung)	-
									B1036	PGV Not Detected	-	-	Female	Cousin	3	55	Unaffected	Unaffected	-
									B1055	PGV Not Detected	-	-	Female	Cousin	3	56	Unaffected	32 (Leukemia)	-
B0390	None	-	-	Female	45	43	Unaffected	No	B0617	PGV Not Detected	-	-	Female	Cousin	3	46	Unaffected	Unaffected	-
									B0723	PGV Not Detected	-	-	Female	Aunt	2	75	Unaffected	Unaffected	-
									B1051	PGV Not Detected	-	-	Female	Aunt	2	80	65	Unaffected	-
									B1052	PGV Not Detected	-	-	Male	Cousin	3	45	Unaffected	Unaffected	-
									B1053	PGV Not Detected	-	-	Female	Cousin	3	39	Unaffected	Unaffected	-
B0391	None	-	-	Female	42	42, 42	Unaffected	No	B1041	PGV Not Detected	-	-	Female	Mother	1	73	42	Unaffected	-
B0393	None	-	-	Female	51	41	Unaffected	No	B0727	PGV Not Detected	-	-	Female	Sister	1	54	50	Unaffected	-
B0394	None	-	-	Female	67	66	66 (Lymphoma), 66 (Colon)	No	B0712	PGV Not Detected	-	-	Male	Nephew	2	45	Unaffected	Unaffected	-
									B0718	PGV Not Detected	-	-	Female	Sister	1	77	67	Unaffected	-
									B0719	PGV Not Detected	-	-	Female	Sister	1	73	Unaffected	Unaffected	-
									B0720	PGV Not Detected	-	-	Female	Niece	2	45	Unaffected	Unaffected	-
									B0721	PGV Not Detected	-	-	Female	Daughter	1	38	Unaffected	Unaffected	-
									B0722	PGV Not Detected	-	-	Male	Son	1	35	Unaffected	Unaffected	-
									B0724	PGV Not Detected	-	-	Female	Niece	2	45	Unaffected	Unaffected	-
B0396	None	-	-	Female	43	43, 43	Unaffected	Yes	B0729	PGV Not Detected	-	-	Male	Father	1	73	Unaffected	Unaffected	-
									B0730	PGV Not Detected	-	-	Female	Mother	1	70	49	Unaffected	-
									B0745	PGV Not Detected	-	-	Female	Sister	1	40	Unaffected	Unaffected	-
B0397	None	-	-	Female	46	45	Unaffected	No	B0736	PGV Not Detected	-	-	Female	Daughter	1	24	Unaffected	Unaffected	-
									B1030	PGV Not Detected	-	-	Female	Sister	1	50	46	Unaffected	-
									B1032	PGV Not Detected	-	-	Male	Father	1	81	Unaffected	Unaffected	-
B0399	None	-	-	Female	61	54	Unaffected	No	B0726	PGV Not Detected	-	-	Female	Daughter	1	32	Unaffected	Unaffected	-
									B1054	PGV Not Detected	-	-	Female	Mother	1	93	73	Unaffected	-
B0401	None	-	-	Female	52	40, 49	Unaffected	No	B1043	PGV Not Detected	-	-	Male	Brother	1	54	Unaffected	Unaffected	-
									B1046	PGV Not Detected	-	-	Female	Mother	1	82	80	Unaffected	-
B0405	None	-	-	Female	32	29	Unaffected	No	B0764	PGV Not Detected	-	-	Male	Father	1	68	Unaffected	Unaffected	-
									B0770	PGV Not Detected	-	-	Female	Sister	1	38	Unaffected	Unaffected	-
									B0771	PGV Not Detected	-	-	Female	Sister	1	40	Unaffected	Unaffected	-
B0408	None	-	-	Female	42	41	Unaffected	Yes	B1044	PGV Not Detected	-	-	Male	Father	1	73	Unaffected	65 (Melanoma)	-
									B1045	PGV Not Detected	-	-	Female	Mother	1	67	56	Unaffected	-
B0409	None	-	-	Female	46	40	Unaffected	No	B0716	PGV Not Detected	-	-	Male	Father	1	81	Unaffected	Unaffected	-
									B1048	PGV Not Detected	-	-	Female	Cousin	3	52	Unaffected	Unaffected	-
									B1050	PGV Not Detected	-	-	Female	Aunt	2	75	Unaffected	Unaffected	-
B0411	None	-	-	Female	60	60	Unaffected	No	B0715	PGV Not Detected	-	-	Female	Sister	1	57	Unaffected	Unaffected	-
B0412	None	-	-	Female	58	57	Unaffected	No	B0725	PGV Not Detected	-	-	Female	Mother	1	82	Unaffected	Unaffected	-
									B0728	PGV Not Detected	-	-	Female	Sister	1	56	Unaffected	Unaffected	-
B0420	None	-	-	Female	51	50, 50	Unaffected	No	B0731	PGV Not Detected	-	-	Female	Mother	1	82	Unaffected	52 (Ovarian)	-
B0423	None	-	-	Female	67	61	Unaffected	No	B0735	PGV Not Detected	-	-	Female	Daughter	1	38	Unaffected	Unaffected	-
									B0737	PGV Not Detected	-	-	Male	Son	1	33	Unaffected	Unaffected	-
B0424	None	-	-	Female	56	50	Unaffected	No	B0733	PGV Not Detected	-	-	Female	Daughter	1	30	Unaffected	Unaffected	-
									B0734	PGV Not Detected	-	-	Male	Son	1	20	Unaffected	Unaffected	-
B0427	None	-	-	Female	67	65	Unaffected	No	B0750	PGV Not Detected	-	-	Female	Niece	2	50	Unaffected	Unaffected	-
B0430	None	-	-	Female	73	61, 65, 71	61 (Head and Neck)	No	B0749	PGV Not Detected	-	-	Female	Sister	1	85	72	Unaffected	-
B0434	None	-	-	Female	44	42	Unaffected	No	B0739	PGV Not Detected	-	-	Female	Mother	1	66	40	Unaffected	-
									B0740	PGV Not Detected	-	-	Male	Brother	1	40	Unaffected	Unaffected	-
B0435	None	-	-	Female	45	43	Unaffected	No	B0765	PGV Not Detected	-	-	Female	Cousin	3	44	Unaffected	Unaffected	-
B0436	None	-	-	Female	48	44	Unaffected	No	B0801	PGV Not Detected	-	-	Male	Brother	1	53	Unaffected	Unaffected	-
									B0805	PGV Not Detected	-	-	Male	Brother	1	52	Unaffected	Unaffected	-
B0437	None	-	-	Female	47	38	Unaffected	Yes	B0738	PGV Not Detected	-	-	Female	Aunt	2	70	Unaffected	Unaffected	-
									B0741	PGV Not Detected	-	-	Male	Cousin	3	46	Unaffected	Unaffected	-
									B0742	PGV Not Detected	-	-	Male	Brother	1	49	Unaffected	Unaffected	-
									B0743	PGV Not Detected	-	-	Male	Father	1	80	Unaffected	75 (Prostate)	-
									B0744	PGV Not Detected	-	-	Female	Mother	1	74	Unaffected	Unaffected	-
B0438	None	-	-	Female	51	42	Unaffected	Yes	B0751	PGV Not Detected	-	-	Female	Sister	1	58	Unaffected	Unaffected	-
									B0753	PGV Not Detected	-	-	Male	Father	1	84	Unaffected	Unaffected	-
									B0754	PGV Not Detected	-	-	Female	Mother	1	78	Unaffected	Unaffected	-
									B0766	PGV Not Detected	-	-	Female	Daughter	1	24	Unaffected	Unaffected	-
									B0767	PGV Not Detected	-	-	Male	Son	1	25	Unaffected	Unaffected	-
B0442	None	-	-	Female	43	35	Unaffected	No	B0746	PGV Not Detected	-	-	Female	Mother	1	73	60,60	Unaffected	-
B0443	None	-	-	Female	59	55	Unaffected	No	B0752	PGV Not Detected	-	-	Female	Niece	2	34	Unaffected	Unaffected	-
									B0755	PGV Not Detected	-	-	Female	Mother	1	88	Unaffected	Unaffected	-
									B0756	PGV Not Detected	-	-	Female	Sister	1	62	38,57	Unaffected	-
									B0757	PGV Not Detected	-	-	Female	Niece	2	33	Unaffected	Unaffected	-
									B0760	PGV Not Detected	-	-	Female	Niece	2	36	Unaffected	Unaffected	-
B0445	None	-	-	Female	49	38, 48	Unaffected	Yes	B0747	PGV Not Detected	-	-	Male	Father	1	77	Unaffected	Unaffected	-
									B0748	PGV Not Detected	-	-	Female	Mother	1	74	63	Unaffected	-
B0447	None	-	-	Female	57	55, 55	Unaffected	No	B0806	PGV Not Detected	-	-	Female	Cousin	3	61	Unaffected	Unaffected	-
									B0809	PGV Not Detected	-	-	Male	Brother	1	61	Unaffected	Unaffected	-
B0448	None	-	-	Female	45	44	Unaffected	No	B0758	PGV Not Detected	-	-	Female	Mother	1	72	Unaffected	Unaffected	-
									B0759	PGV Not Detected	-	-	Male	Brother	1	43	Unaffected	Unaffected	-
									B0761	PGV Not Detected	-	-	Male	Brother	1	46	Unaffected	Unaffected	-
B0450	None	-	-	Female	47	44	Unaffected	Yes	B0778	PGV Not Detected	-	-	Male	Father	1	75	Unaffected	Unaffected	-
									B0788	PGV Not Detected	-	-	Female	Mother	1	73	Unaffected	Unaffected	-
B0452	None	-	-	Female	50	49	47 (Thyroid), 49 (Pancreatic)	No	B0775	PGV Not Detected	-	-	Female	Cousin	3	Not Reported	Unaffected	Unaffected	-
									B0779	PGV Not Detected	-	-	Female	Aunt	2	66	Unaffected	Unaffected	-
									B0780	PGV Not Detected	-	-	Male	Cousin	3	Not Reported	Unaffected	Unaffected	-
									B0783	PGV Not Detected	-	-	Female	Sister	1	53	Unaffected	Unaffected	-
									B0784	PGV Not Detected	-	-	Female	Niece	2	Not Reported	Unaffected	Unaffected	-
									B0785	PGV Not Detected	-	-	Male	Cousin	3	Not Reported	Unaffected	Unaffected	-
									B0786	PGV Not Detected	-	-	Male	Cousin	3	Not Reported	Unaffected	Unaffected	-
									B0792	PGV Not Detected	-	-	Male	Nephew	2	21	Unaffected	Unaffected	-
									B0793	PGV Not Detected	-	-	Male	Nephew	2	21	Unaffected	Unaffected	-
									B0794	PGV Not Detected	-	-	Female	Cousin	3	49	Unaffected	Unaffected	-
									B0799	PGV Not Detected	-	-	Male	Brother	1	35	Unaffected	Unaffected	-
									B0800	PGV Not Detected	-	-	Female	Mother	1	73	Unaffected	Unaffected	-
B0453	None	-	-	Female	41	31	Unaffected	Yes	B0772	PGV Not Detected	-	-	Male	Father	1	65	Unaffected	Unaffected	-
									B0787	PGV Not Detected	-	-	Female	Mother	1	64	Unaffected	Unaffected	-
B0454	None	-	-	Female	42	38	Unaffected	No	B0797	PGV Not Detected	-	-	Female	Mother	1	72	Unaffected	68 (Lung)	-
B0455	None	-	-	Female	59	58	Unaffected	No	B0763	PGV Not Detected	-	-	Female	Daughter	1	34	Unaffected	Unaffected	-
B0458	None	-	-	Female	58	57	Unaffected	No	B0768	PGV Not Detected	-	-	Male	Uncle	2	78	Unaffected	Unaffected	-
									B0769	PGV Not Detected	-	-	Female	Aunt	2	68	Unaffected	60 (Colon)	-
									B0798	PGV Not Detected	-	-	Female	Niece	2	24	Unaffected	Unaffected	-
B0461	None	-	-	Female	47	47	Unaffected	Yes	B0773	PGV Not Detected	-	-	Male	Father	1	82	Unaffected	Unaffected	-
									B0774	PGV Not Detected	-	-	Female	Mother	1	73	Unaffected	Unaffected	-
									B0777	PGV Not Detected	-	-	Female	Sister	1	50	42	Unaffected	-
B0462	None	-	-	Female	39	52	Unaffected	No	B0796	PGV Not Detected	-	-	Female	Sister	1	52	Unaffected	Unaffected	-
B0464	None	-	-	Female	46	45	Unaffected	No	B0795	PGV Not Detected	-	-	Male	Brother	1	49	Unaffected	Unaffected	-
B0466	None	-	-	Female	53	52	Unaffected	No	B0776	PGV Not Detected	-	-	Male	Brother	1	51	Unaffected	Unaffected	-
									B0781	PGV Not Detected	-	-	Male	Son	1	22	Unaffected	Unaffected	-
									B0782	PGV Not Detected	-	-	Female	Aunt	2	76	Unaffected	Unaffected	-
B0468	None	-	-	Female	56	47	Unaffected	No	B0789	PGV Not Detected	-	-	Male	Son	1	30	Unaffected	Unaffected	-
									B0791	PGV Not Detected	-	-	Female	Daughter	1	32	Unaffected	Unaffected	-
B0469	None	-	-	Female	54	45	Unaffected	No	B0802	PGV Not Detected	-	-	Male	Son	1	22	Unaffected	Unaffected	-
B0477	None	-	-	Female	66	65	Unaffected	No	B0662	PGV Not Detected	-	-	Female	Niece	2	27	Unaffected	Unaffected	-
									B0663	PGV Not Detected	-	-	Female	Daughter	1	37	Unaffected	23 (Ovarian)	-
									B0664	PGV Not Detected	-	-	Female	Daughter	1	40	Unaffected	Unaffected	-
									B0667	PGV Not Detected	-	-	Male	Brother	1	61	Unaffected	Unaffected	-
									B0668	PGV Not Detected	-	-	Female	Sister	1	66	Unaffected	60 (Ovarian), 42 (Endometrial)	-
B0479	None	-	-	Female	45	44	Unaffected	No	B0612	PGV Not Detected	-	-	Female	Sister	1	52	Unaffected	Unaffected	-
									B0613	PGV Not Detected	-	-	Female	Sister	1	50	Unaffected	Unaffected	-
									B0614	PGV Not Detected	-	-	Female	Cousin	3	56	55	Unaffected	-
									B0810	PGV Not Detected	-	-	Female	Daughter	1	24	Unaffected	Unaffected	-
									B0811	PGV Not Detected	-	-	Male	Brother	1	47	Unaffected	Unaffected	-
B0480	None	-	-	Female	37	34	Unaffected	No	B0803	PGV Not Detected	-	-	Female	Mother	1	71	69	Unaffected	-
									B0804	PGV Not Detected	-	-	Female	Sister	1	40	Unaffected	Unaffected	-
B0483	None	-	-	Female	50	43	Unaffected	Yes	B0807	PGV Not Detected	-	-	Male	Father	1	78	Unaffected	Unaffected	-
									B0808	PGV Not Detected	-	-	Female	Mother	1	75	Unaffected	Unaffected	-
B0485	None	-	-	Female	72	65, 68	64 (Thyroid)	No	B0615	PGV Not Detected	-	-	Male	Brother	1	69	Unaffected	65 (Prostate)	-
									B0616	PGV Not Detected	-	-	Male	Son	1	39	Unaffected	Unaffected	-
									B0618	PGV Not Detected	-	-	Female	Sister	1	75	65	Unaffected	-
B0492	None	-	-	Female	57	54	Unaffected	No	B0657	PGV Not Detected	-	-	Male	Brother	1	63	Unaffected	Unaffected	-
									B0659	PGV Not Detected	-	-	Female	Sister	1	65	58	Unaffected	-
B0497	None	-	-	Female	40	38	Unaffected	No	B0651	PGV Not Detected	-	-	Female	Mother	1	69	33	Unaffected	-
B0498	None	-	-	Female	59	57	Unaffected	No	B0629	PGV Not Detected	-	-	Female	Mother	1	89	Unaffected	Unaffected	-
									B0630	PGV Not Detected	-	-	Female	Sister	1	57	56	Unaffected	-
									B0631	PGV Not Detected	-	-	Female	Niece	2	30	Unaffected	Unaffected	-
									B0632	PGV Not Detected	-	-	Female	Sister	1	61	Unaffected	Unaffected	-
									B0633	PGV Not Detected	-	-	Male	Nephew	2	28	Unaffected	Unaffected	-
B0502	None	-	-	Female	53	53	Unaffected	No	B0619	PGV Not Detected	-	-	Female	Daughter	1	20	Unaffected	Unaffected	-
									B0620	PGV Not Detected	-	-	Female	Daughter	1	24	Unaffected	Unaffected	-
B0503	None	-	-	Female	66	65, 65	Unaffected	No	B0625	PGV Not Detected	-	-	Male	Brother	1	60	Unaffected	Unaffected	-
									B0637	PGV Not Detected	-	-	Male	Nephew	2	46	Unaffected	Unaffected	-
									B0640	PGV Not Detected	-	-	Female	Niece	2	31	Unaffected	Unaffected	-
B0505	None	-	-	Female	31	30	Unaffected	Yes	B0622	PGV Not Detected	-	-	Male	Father	1	71	Unaffected	Unaffected	-
									B0623	PGV Not Detected	-	-	Female	Mother	1	61	40,59	Unaffected	-
B0509	None	-	-	Female	50	43, 50	Unaffected	No	B0621	PGV Not Detected	-	-	Female	Daughter	1	26	Unaffected	Unaffected	-
									B0624	PGV Not Detected	-	-	Male	Father	1	76	76	Unaffected	-
									B0626	PGV Not Detected	-	-	Female	Daughter	1	23	Unaffected	Unaffected	-
									B0628	PGV Not Detected	-	-	Female	Sister	1	45	Unaffected	Unaffected	-
B0514	None	-	-	Female	69	65	Unaffected	No	B0627	PGV Not Detected	-	-	Male	Son	1	38	Unaffected	Unaffected	-
									B0634	PGV Not Detected	-	-	Female	Daughter	1	41	Unaffected	Unaffected	-
									B0635	PGV Not Detected	-	-	Female	Daughter	1	33	Unaffected	Unaffected	-
									B0638	PGV Not Detected	-	-	Female	Mother	1	95	Unaffected	Unaffected	-
B0515	None	-	-	Female	43	28	Unaffected	Yes	B0653	PGV Not Detected	-	-	Male	Father	1	76	Unaffected	Unaffected	-
									B0654	PGV Not Detected	-	-	Male	Brother	1	46	Unaffected	Unaffected	-
									B0655	PGV Not Detected	-	-	Female	Mother	1	71	Unaffected	Unaffected	-
B0516	None	-	-	Female	59	53	56 (Ovarian)	No	B0652	PGV Not Detected	-	-	Female	Niece	2	37	Unaffected	Unaffected	-
									B0656	PGV Not Detected	-	-	Female	Mother	1	84	Unaffected	Unaffected	-
B0522	None	-	-	Female	45	40	Unaffected	No	B0658	PGV Not Detected	-	-	Female	Sister	1	37	Unaffected	Unaffected	-
									B0660	PGV Not Detected	-	-	Female	Mother	1	72	Unaffected	Unaffected	-
									B0661	PGV Not Detected	-	-	Female	Sister	1	42	Unaffected	Unaffected	-
B0526	None	-	-	Female	47	46, 46	Unaffected	No	B0636	PGV Not Detected	-	-	Male	Cousin	3	47	Unaffected	Unaffected	-
									B0639	PGV Not Detected	-	-	Male	Cousin	3	44	Unaffected	Unaffected	-
									B0641	PGV Not Detected	-	-	Female	Mother	1	73	67,67	Unaffected	-
									B0642	PGV Not Detected	-	-	Male	Brother	1	44	Unaffected	Unaffected	-
									B0643	PGV Not Detected	-	-	Female	Aunt	2	73	Unaffected	Unaffected	-
									B0644	PGV Not Detected	-	-	Male	Cousin	3	48	Unaffected	Unaffected	-
									B0645	PGV Not Detected	-	-	Female	Aunt	2	85	Unaffected	Unaffected	-
									B0646	PGV Not Detected	-	-	Male	Cousin	3	56	Unaffected	Unaffected	-
									B0647	PGV Not Detected	-	-	Female	Cousin	3	50	Unaffected	Unaffected	-
									B0648	PGV Not Detected	-	-	Female	Cousin's daughter	4	19	Unaffected	Unaffected	-
B0528	None	-	-	Female	47	46	Unaffected	Yes	B0649	PGV Not Detected	-	-	Male	Father	1	70	Unaffected	68 (Colon)	-
									B0650	PGV Not Detected	-	-	Female	Mother	1	73	Unaffected	Unaffected	-
B0848	None	-	-	Female	79	69	Unaffected	No	B0196	PGV Not Detected	-	-	Female	Daughter	1	48	Unaffected	Unaffected	-
									B0847	PGV Not Detected	-	-	Female	Niece's daughter	3	21	Unaffected	Unaffected	-
C0112	None	-	-	Female	54	52, 52	Unaffected	Yes	C0187	PGV Not Detected	-	-	Female	Mother	1	80	65	Unaffected	-
									C0188	PGV Not Detected	-	-	Male	Father	1	80	Unaffected	Unaffected	-
C0131	None	-	-	Female	67	36	Unaffected	No	C0127	PGV Not Detected	-	-	Female	Sister	1	57	Unaffected	Unaffected	-
C0142	None	-	-	Female	38	31	Unaffected	No	C0205	PGV Not Detected	-	-	Female	Sister	1	36	Unaffected	Unaffected	-
C0178	None	-	-	Female	62	58	Unknown (Cervical)	No	C0210	PGV Not Detected	-	-	Female	Sister	1	74	Unaffected	65 (Colon)	-
C0181	None	-	-	Female	56	51, 51	Unaffected	No	C0207	PGV Not Detected	-	-	Female	Sister	1	57	Unaffected	Unaffected	-
									C0208	PGV Not Detected	-	-	Female	Sister	1	52	49	Unaffected	-
C0194	None	-	-	Female	49	38, 48	Unaffected	No	C0193	PGV Not Detected	-	-	Female	Sister	1	53	52	Unaffected	-
C0211	None	-	-	Female	52	51, 51	Unaffected	No	C0213	PGV Not Detected	-	-	Female	Mother	1	86	81	Unaffected	-
C0225	None	-	-	Female	41	41	Unaffected	No	C0226	PGV Not Detected	-	-	Female	Mother	1	66	65	Unaffected	-
C0242	None	-	-	Female	47	42	Unaffected	No	C0241	PGV Not Detected	-	-	Female	Sister	1	45	44	Unaffected	-
C0253	None	-	-	Female	44	43	Unaffected	Yes	C0261	PGV Not Detected	-	-	Female	Mother	1	69	46	Unaffected	-
									C0262	PGV Not Detected	-	-	Male	Father	1	73	Unaffected	Unaffected	-
C0266	None	-	-	Female	45	44	Unaffected	No	C0267	PGV Not Detected	-	-	Female	Sister	1	48	45	Unaffected	-
									C0268	PGV Not Detected	-	-	Female	Mother	1	76	56	Unaffected	-
C0271	None	-	-	Female	53	52	Unaffected	No	C0277	PGV Not Detected	-	-	Female	Mother	1	80	70	78 (Renal)	-
									C0278	PGV Not Detected	-	-	Male	Brother	1	49	Unaffected	Unaffected	-
C0272	None	-	-	Female	51	50	Unaffected	No	C0273	PGV Not Detected	-	-	Female	Sister	1	56	31	Unaffected	-
C0275	None	-	-	Female	47	45	Unaffected	No	C0276	PGV Not Detected	-	-	Female	Mother	1	72	56	Unaffected	-
C0281	None	-	-	Female	40	40	Unaffected	No	C0282	PGV Not Detected	-	-	Female	Mother	1	64	61	61 (Lung)	-
C0290	None	-	-	Female	41	40	Unaffected	No	C0293	PGV Not Detected	-	-	Female	Mother	1	65	50	Unaffected	-
C0323	None	-	-	Female	62	61	Unaffected	No	C0330	PGV Not Detected	-	-	Female	Cousin	3	60	58	Unaffected	-
C0326	None	-	-	Female	45	43	Unaffected	No	C0327	PGV Not Detected	-	-	Female	Sister	1	48	39	Unaffected	-
C0333	None	-	-	Female	54	51	Unaffected	No	C0334	PGV Not Detected	-	-	Female	Sister	1	48	35	Unaffected	-
C0339	None	-	-	Female	55	50	Unaffected	No	C0340	PGV Not Detected	-	-	Female	Sister	1	55	52	Unaffected	-
C0349	None	-	-	Female	49	55	Unaffected	No	C0348	PGV Not Detected	-	-	Female	Sister	1	57	55	Unaffected	-
C0351	None	-	-	Female	60	58	Unaffected	No	C0352	PGV Not Detected	-	-	Female	Sister	1	60	49	Unaffected	-
D0116	None	-	-	Female	47	Unaffected	45 (Ovarian)	No	D0129	PGV Not Detected	-	-	Female	Aunt	2	Not Reported	Unaffected	70 (Renal)	-
									D0130	PGV Not Detected	-	-	Male	Uncle	2	Not Reported	Unaffected	70 (Prostate)	-
									D0131	PGV Not Detected	-	-	Male	Father	1	77	Unaffected	65 (Prostate), 69 (Gastric)	-
D0123	None	-	-	Female	52	Unaffected	43 (Endometrial)	Yes	D0126	PGV Not Detected	-	-	Female	Sister	1	51	Unaffected	36 (Ovarian)	-
									D0127	PGV Not Detected	-	-	Male	Father	1	83	Unaffected	75 (Gastric), 76 (Bladder)	-
									D0128	PGV Not Detected	-	-	Female	Mother	1	82	Unaffected	Unaffected	-
D0244	None	-	-	Female	69	68	Unaffected	No	D0245	PGV Not Detected	-	-	Female	Daughter	1	42	Unaffected	Unaffected	-
									D0251	PGV Not Detected	-	-	Female	Sister	1	67	Unaffected	50 (Colon)	-
E0119	None	-	-	Female	36	36	Unaffected	No	E0173	PGV Not Detected	-	-	Female	Sister	1	35	Unaffected	Unaffected	-
									E0174	PGV Not Detected	-	-	Female	Grandmother	2	91	72	Unaffected	-
									E0175	PGV Not Detected	-	-	Female	Aunt	2	56	41	Unaffected	-
E0123	None	-	-	Female	56	53	Unaffected	No	E0172	PGV Not Detected	-	-	Female	Cousin	3	56	Unaffected	Unaffected	-
									E0177	PGV Not Detected	-	-	Female	Cousin	3	54	Unaffected	Unaffected	-
E0144	None	-	-	Female	42	36	Unaffected	No	E0179	PGV Not Detected	-	-	Female	Mother	1	66	50	Unaffected	-
									E0180	PGV Not Detected	-	-	Female	Sister	1	41	Unaffected	Unaffected	-
E0146	None	-	-	Female	39	36	Unaffected	No	E0181	PGV Not Detected	-	-	Female	Sister	1	43	Unaffected	Unaffected	-
									E0182	PGV Not Detected	-	-	Female	Mother	1	67	52	Unaffected	-
E0147	None	-	-	Female	34	32	Unaffected	No	E0176	PGV Not Detected	-	-	Female	Aunt	2	61	Unaffected	Unaffected	-
									E0178	PGV Not Detected	-	-	Female	Aunt	2	70	65	Unaffected	-
E0162	None	-	-	Female	58	41, 56	Unaffected	No	E0191	PGV Not Detected	-	-	Female	Niece	2	41	Unaffected	Unaffected	-
									E0192	PGV Not Detected	-	-	Female	Sister	1	67	61	Unaffected	-
E0167	None	-	-	Female	51	43, 44	Unaffected	No	E0193	PGV Not Detected	-	-	Female	Sister	1	60	43	Unaffected	-
									E0194	PGV Not Detected	-	-	Female	Niece	2	32	Unaffected	Unaffected	-
									E0195	PGV Not Detected	-	-	Female	Daughter	1	26	Unaffected	Unaffected	-
									E0196	PGV Not Detected	-	-	Female	Mother	1	83	Unaffected	Unaffected	-
E0168	None	-	-	Female	47	47	Unaffected	Yes	E0183	PGV Not Detected	-	-	Female	Sister	1	52	Unaffected	Unaffected	-
									E0184	PGV Not Detected	-	-	Female	Daughter	1	26	Unaffected	Unaffected	-
									E0185	PGV Not Detected	-	-	Male	Father	1	82	Unaffected	Unaffected	-
									E0186	PGV Not Detected	-	-	Female	Mother	1	78	Unaffected	Unaffected	-
									E0187	PGV Not Detected	-	-	Female	Sister	1	56	37	Unaffected	-
									E0188	PGV Not Detected	-	-	Female	Cousin	3	45	Unaffected	Unaffected	-
									E0189	PGV Not Detected	-	-	Female	Cousin	3	62	47	Unaffected	-
									E0190	PGV Not Detected	-	-	Female	Daughter	1	23	Unaffected	Unaffected	-
E0171	None	-	-	Female	31	31	Unaffected	Yes	E0198	PGV Not Detected	-	-	Female	Mother	1	67	Unaffected	Unaffected	-
									E0201	PGV Not Detected	-	-	Male	Father	1	74	Unaffected	Unaffected	-
									E0218	PGV Not Detected	-	-	Female	Sister	1	29	Unaffected	Unaffected	-
E0200	None	-	-	Female	45	45	Unaffected	No	E0215	PGV Not Detected	-	-	Female	Mother	1	71	Unaffected	69 (Ovarian)	-
									E0216	PGV Not Detected	-	-	Female	Sister	1	43	Unaffected	Unaffected	-
E0203	None	-	-	Female	33	32	Unaffected	No	E0217	PGV Not Detected	-	-	Male	Father	1	63	Unaffected	Unaffected	-
E0211	None	-	-	Female	47	46	Unaffected	No	E0315	PGV Not Detected	-	-	Female	Mother	1	76	Unaffected	Unaffected	-
E0219	None	-	-	Female	54	42, 53	Unaffected	No	E0256	PGV Not Detected	-	-	Female	Aunt	2	70	68	Unaffected	-
									E0258	PGV Not Detected	-	-	Male	Brother	1	59	Unaffected	55 (Melanoma)	-
									E0266	PGV Not Detected	-	-	Female	Daughter	1	27	Unaffected	Unaffected	-
									E0267	PGV Not Detected	-	-	Female	Mother	1	85	82	Unaffected	-
E0221	None	-	-	Female	45	44	Unaffected	No	E0270	PGV Not Detected	-	-	Female	Mother	1	72	38	Unaffected	-
E0224	None	-	-	Female	42	41	Unaffected	No	E0250	PGV Not Detected	-	-	Female	Mother	1	67	39	Unaffected	-
									E0251	PGV Not Detected	-	-	Female	Sister	1	38	Unaffected	Unaffected	-
E0225	None	-	-	Female	70	43	Unaffected	No	E0247	PGV Not Detected	-	-	Female	Mother	1	66	Unaffected	54 (Ovarian), 58 (Colon)	-
E0226	None	-	-	Female	50	50, 50	Unaffected	No	E0261	PGV Not Detected	-	-	Male	Father	1	80	Unaffected	50 (Gastric)	-
									E0262	PGV Not Detected	-	-	Female	Daughter	1	29	Unaffected	Unaffected	-
									E0263	PGV Not Detected	-	-	Female	Aunt	2	85	40	Unaffected	-
									E0264	PGV Not Detected	-	-	Female	Aunt	2	85	Unaffected	Unaffected	-
									E0265	PGV Not Detected	-	-	Female	Aunt	2	73	60	75 (Colon)	-
E0228	None	-	-	Female	38	38	Unaffected	No	E0240	PGV Not Detected	-	-	Female	Mother	1	65	63	Unaffected	-
									E0257	PGV Not Detected	-	-	Female	Sister	1	41	Unaffected	Unaffected	-
E0229	None	-	-	Female	81	63, 81	Unaffected	No	E0242	PGV Not Detected	-	-	Female	Daughter	1	50	Unaffected	Unaffected	-
									E0248	PGV Not Detected	-	-	Female	Sister	1	90	35	35 (Ovarian)	-
E0230	None	-	-	Female	54	47, 54	Unaffected	No	E0269	PGV Not Detected	-	-	Female	Daughter	1	30	Unaffected	Unaffected	-
E0231	None	-	-	Female	60	46	Unaffected	No	E0253	PGV Not Detected	-	-	Female	Mother	1	81	Unaffected	75 (Ovarian), 75 (Endometrial)	-
E0233	None	-	-	Female	85	55	55 (Cervical)	No	E0369	PGV Not Detected	-	-	Female	Granddaughter	3	38	Unaffected	Unaffected	-
E0235	None	-	-	Female	50	50	29 (Cervical)	No	E0238	PGV Not Detected	-	-	Female	Cousin	3	65	Unknown	Unaffected	-
									E0243	PGV Not Detected	-	-	Female	Sister	1	52	Unaffected	Unaffected	-
									E0244	PGV Not Detected	-	-	Female	Niece	2	25	Unaffected	Unaffected	-
E0275	None	-	-	Female	65	64	Unaffected	No	E0305	PGV Not Detected	-	-	Male	Brother	1	61	Unaffected	Unaffected	-
									E0306	PGV Not Detected	-	-	Male	Son	1	40	Unaffected	Unaffected	-
E0280	None	-	-	Female	61	56	60 (Colon)	No	E0294	PGV Not Detected	-	-	Male	Brother	1	67	Unaffected	Unaffected	-
									E0295	PGV Not Detected	-	-	Male	Brother	1	64	Unaffected	Unaffected	-
									E0296	PGV Not Detected	-	-	Female	Daughter	1	39	Unaffected	Unaffected	-
									E0297	PGV Not Detected	-	-	Female	Daughter	1	39	Unaffected	Unaffected	-
									E0300	PGV Not Detected	-	-	Female	Niece	2	35	Unaffected	Unaffected	-
E0281	None	-	-	Female	65	65	Unaffected	No	E0298	PGV Not Detected	-	-	Female	Daughter	1	35	Unaffected	Unaffected	-
									E0299	PGV Not Detected	-	-	Female	Sister	1	70	55	Unaffected	-
									E0301	PGV Not Detected	-	-	Female	Sister	1	68	Unaffected	Unaffected	-
									E0302	PGV Not Detected	-	-	Male	Son	1	38	Unaffected	Unaffected	-
E0282	None	-	-	Female	44	44	Unaffected	No	E0313	PGV Not Detected	-	-	Female	Sister	1	41	Unaffected	Unaffected	-
E0283	None	-	-	Female	79	78, 78	78 (Ovarian)	No	E0304	PGV Not Detected	-	-	Female	Daughter	1	55	Unaffected	Unaffected	-
E0284	None	-	-	Female	45	44	37 (Cervical)	No	E0316	PGV Not Detected	-	-	Female	Aunt	2	74	Unaffected	Unaffected	-
									E0317	PGV Not Detected	-	-	Female	Cousin	3	54	Unaffected	Unaffected	-
									E0318	PGV Not Detected	-	-	Female	Mother	1	84	Unaffected	Unaffected	-
									E0319	PGV Not Detected	-	-	Female	Cousin	3	54	Unaffected	Unaffected	-
									E0322	PGV Not Detected	-	-	Male	Uncle	2	75	Unaffected	Unaffected	-
									E0323	PGV Not Detected	-	-	Male	Cousin	3	54	Unaffected	56 (Colon)	-
E0285	None	-	-	Female	76	62	Unaffected	No	E0310	PGV Not Detected	-	-	Female	Granddaughter	3	23	Unaffected	Unaffected	-
									E0311	PGV Not Detected	-	-	Female	Granddaughter	3	24	Unaffected	Unaffected	-
									E0312	PGV Not Detected	-	-	Female	Granddaughter	3	27	Unaffected	Unaffected	-
E0288	None	-	-	Female	42	24	Unaffected	Yes	E0303	PGV Not Detected	-	-	Male	Father	1	74	Unaffected	75 (Head and Neck)	-
									E0309	PGV Not Detected	-	-	Female	Mother	1	73	Unaffected	Unaffected	-
									E0314	PGV Not Detected	-	-	Female	Sister	1	37	Unaffected	Unaffected	-
E0292	None	-	-	Female	54	46	Unaffected	No	E0324	PGV Not Detected	-	-	Female	Mother	1	82	80	Unaffected	-
E0293	None	-	-	Female	42	42	Unaffected	No	E0307	PGV Not Detected	-	-	Female	Mother	1	73	48	Unaffected	-
									E0308	PGV Not Detected	-	-	Female	Sister	1	44	Unaffected	Unaffected	-
E0325	None	-	-	Female	36	35	Unaffected	Yes	E0335	PGV Not Detected	-	-	Male	Father	1	65	Unaffected	Unaffected	-
									E0336	PGV Not Detected	-	-	Female	Mother	1	66	40	Unaffected	-
E0327	None	-	-	Female	61	57	Unaffected	No	E0343	PGV Not Detected	-	-	Female	Daughter	1	31	Unaffected	Unaffected	-
									E0344	PGV Not Detected	-	-	Female	Daughter	1	20	Unaffected	Unaffected	-
E0329	None	-	-	Female	47	36	Unaffected	No	E0346	PGV Not Detected	-	-	Male	Father	1	73	Unaffected	Unaffected	-
									E0351	PGV Not Detected	-	-	Female	Sister	1	43	Unaffected	Unaffected	-
E0330	None	-	-	Female	68	67	Unaffected	No	E0345	PGV Not Detected	-	-	Female	Daughter	1	41	Unaffected	Unaffected	-
									E0352	PGV Not Detected	-	-	Male	Son	1	43	Unaffected	Unaffected	-
E0334	None	-	-	Female	52	47	Unaffected	No	E0353	PGV Not Detected	-	-	Female	Daughter	1	24	Unaffected	Unaffected	-
									E0354	PGV Not Detected	-	-	Female	Sister	1	60	49	Unaffected	-
									E0355	PGV Not Detected	-	-	Female	Niece	2	30	Unaffected	Unaffected	-
E0338	None	-	-	Female	62	47, 58	Unaffected	No	E0356	PGV Not Detected	-	-	Female	Daughter	1	36	Unaffected	Unaffected	-
E0357	None	-	-	Female	36	36	Unaffected	No	E0370	PGV Not Detected	-	-	Male	Father	1	72	Unaffected	Unaffected	-
									E0371	PGV Not Detected	-	-	Male	Brother	1	34	Unaffected	Unaffected	-
									E0372	PGV Not Detected	-	-	Male	Brother	1	35	Unaffected	Unaffected	-
E0362	None	-	-	Female	55	53	Unaffected	No	E0368	PGV Not Detected	-	-	Male	Brother	1	Not Reported	Unaffected	Unaffected	-
E0366	None	-	-	Female	45	33	Unaffected	No	E0373	PGV Not Detected	-	-	Female	Sister	1	Not Reported	46	Unaffected	-
									E0374	PGV Not Detected	-	-	Female	Sister	1	42	42	Unaffected	-
									E0375	PGV Not Detected	-	-	Female	Sister	1	36	Unaffected	Unaffected	-
E0379	None	-	-	Female	45	42	Unaffected	Yes	E0388	PGV Not Detected	-	-	Male	Cousin	3	66	Unaffected	Unaffected	-
									E0390	PGV Not Detected	-	-	Female	Mother	1	76	48	Unaffected	-
									E0395	PGV Not Detected	-	-	Male	Father	1	78	Unaffected	67 (Prostate)	-
									E0396	PGV Not Detected	-	-	Male	Brother	1	50	Unaffected	Unaffected	-
E0380	None	-	-	Female	73	41	48 (Ovarian), 72 (Colon)	No	E0389	PGV Not Detected	-	-	Male	Son	1	39	Unaffected	Unaffected	-
									E0391	PGV Not Detected	-	-	Female	Sister	1	70	Unaffected	Unaffected	-
									E0392	PGV Not Detected	-	-	Male	Brother	1	77	Unaffected	Unaffected	-
E0384	None	-	-	Female	33	33	Unaffected	Yes	E0393	PGV Not Detected	-	-	Female	Mother	1	58	50	Unaffected	-
									E0394	PGV Not Detected	-	-	Male	Father	1	67	Unaffected	Unaffected	-
									E0397	PGV Not Detected	-	-	Female	Sister	1	31	Unaffected	Unaffected	-
E0386	None	-	-	Female	49	30, 49	14 (Osteosarcoma)	No	E0398	PGV Not Detected	-	-	Male	Uncle	2	Not Reported	Unaffected	Unaffected	-
									E0399	PGV Not Detected	-	-	Male	Cousin	3	Not Reported	Unaffected	Unaffected	-
									E0400	PGV Not Detected	-	-	Female	Cousin	3	Not Reported	Unaffected	Unaffected	-
									E0401	PGV Not Detected	-	-	Female	Cousin	3	Not Reported	Unaffected	Unaffected	-
									E0402	PGV Not Detected	-	-	Male	Brother	1	47	Unaffected	Unaffected	-
									E0403	PGV Not Detected	-	-	Male	Cousin	3	Not Reported	Unaffected	Unaffected	-
									E0404	PGV Not Detected	-	-	Female	Cousin	3	Not Reported	Unaffected	Unaffected	-
									E0405	PGV Not Detected	-	-	Female	Aunt	2	87	Unaffected	Unaffected	-
									E0406	PGV Not Detected	-	-	Female	Cousin	3	Not Reported	Unaffected	Unaffected	-
									E0407	PGV Not Detected	-	-	Male	Cousin	3	Not Reported	Unaffected	Unaffected	-
									E0408	PGV Not Detected	-	-	Female	Cousin	3	Not Reported	Unaffected	Unaffected	-
									E0409	PGV Not Detected	-	-	Male	Cousin	3	Not Reported	Unaffected	Unaffected	-
									E0410	PGV Not Detected	-	-	Female	Mother	1	80	Unaffected	Unaffected	-
									E0411	PGV Not Detected	-	-	Female	Cousin	3	Not Reported	Unaffected	Unaffected	-
F0116	None	-	-	Female	68	68	Unaffected	No	F0812	PGV Not Detected	-	-	Female	Sister	1	Not Reported	Unaffected	Unaffected	-
F0121	None	-	-	Female	40	38	Unaffected	No	F0813	PGV Not Detected	-	-	Female	Mother	1	67	61	Unaffected	-
F0122	None	-	-	Female	37	32	Unaffected	No	F0814	PGV Not Detected	-	-	Female	Sister	1	39	Unaffected	Unaffected	-
									F0815	PGV Not Detected	-	-	Female	Mother	1	56	Unaffected	Unaffected	-
									F0816	PGV Not Detected	-	-	Female	Aunt	2	59	52	Unaffected	-
F0126	None	-	-	Female	55	55	51 (Thyroid)	No	F0817	PGV Not Detected	-	-	Female	Sister	1	57	57	Unaffected	-
F0144	None	-	-	Female	55	44, 55	Unaffected	No	F0818	PGV Not Detected	-	-	Male	Brother	1	Not Reported	Unaffected	Unaffected	-
F0145	None	-	-	Female	39	38	Unaffected	No	F0819	PGV Not Detected	-	-	Female	Sister	1	36	Unaffected	Unaffected	-
F0152	None	-	-	Female	58	58	Unaffected	No	F0820	PGV Not Detected	-	-	Female	Daughter	1	32	Unaffected	Unaffected	-
									F0821	PGV Not Detected	-	-	Female	Daughter	1	31	Unaffected	Unaffected	-
F0170	None	-	-	Female	53	49	Unaffected	No	F0822	PGV Not Detected	-	-	Female	Sister	1	56	Unaffected	Unaffected	-
F0173	None	-	-	Female	67	67, 67	Unaffected	No	F0823	PGV Not Detected	-	-	Female	Daughter	1	31	Unaffected	Unaffected	-
F0176	None	-	-	Female	64	64	Unaffected	No	F0824	PGV Not Detected	-	-	Female	Daughter	1	37	Unaffected	Unaffected	-
									F0825	PGV Not Detected	-	-	Female	Daughter	1	34	Unaffected	Unaffected	-
F0189	None	-	-	Female	72	72	Unaffected	No	F0826	PGV Not Detected	-	-	Female	Daughter	1	50	Unaffected	Unaffected	-
